# Supplementary material for: Can returning home for entrepreneurship improve the agricultural economic resilience: Investigation based on the pilot policy of returning home for entrepreneurship
Source: PLoS One. 2026 Mar 30;21(3):e0342232. doi: 10.1371/journal.pone.0342232 (PMC13035124; doi:10.1371/journal.pone.0342232)
Supplement: S1 File — (XLSX) [file pone.0342232.s001.xlsx]

## Sheet: Sheet1
id	area	year	UIG	AIS	AMH	ATL	treat	post	DID	AER	STR	FAR
1	3	2017	1.90869	0.0909091	11.9559	9.34128	0	0	0	0.0497812	0.277686	9.8014
2	3	2017	1.64292	0.0385714	9.88328	6.94794	0	0	0	0.0394608	0.568764	10.1438
3	2	2012	1.89184	0.589839	10.2896	11.6616	0	0	0	0.0517604	0.480798	9.18256
4	2	2019	1.88105	1.90943	12.8077	12.7209	1	1	1	0.0533756	0.584321	9.63509
5	1	2017	1.1771	0.113636	8.02158	10.9978	0	0	0	0.204203	0.0036431	10.6787
6	1	2016	2.04691	0.529412	11.3667	11.3539	0	0	0	0.0896686	0.202999	9.78931
7	1	2022	1.7975	0.0839155	9.53517	9.65624	0	0	0	0.283536	0.0078007	10.7051
8	2	2018	2.31595	0.551747	11.8974	12.5578	0	0	0	0.0360402	0.668887	9.25598
9	2	2018	2.12773	0.920286	8.85395	9.3322	0	0	0	0.0547939	0.199654	9.70613
10	2	2016	2.03076	0.690476	10.978	11.173	0	0	0	0.0433985	0.458308	9.40302
11	2	2014	2.04541	0.389262	11.7482	12.2982	0	0	0	0.0557276	0.496769	9.39474
12	2	2019	2.00873	0.616265	10.3911	11.0413	1	1	1	0.0431945	0.567059	9.81673
13	2	2015	2.4937	0.404762	10.9922	12.2321	1	0	0	0.0316901	0.599548	8.94833
14	2	2021	2.43411	0.238787	10.2556	11.6755	1	1	1	0.040365	0.298919	9.63952
15	1	2013	1.57497	1.72886	11.4334	12.1511	0	0	0	0.0470075	0.323817	9.16157
16	1	2016	1.95952	0.418116	10.8011	11.898	0	0	0	0.0695031	0.247849	9.6495
17	1	2021	1.61254	1.35666	9.89787	10.8577	0	0	0	0.0933382	0.216093	10.3089
18	1	2016	1.91184	0.435194	8.98645	11.1877	0	0	0	0.0528404	0.377907	9.53683
19	1	2018	2.27268	0.701667	8.59415	11.7364	0	0	0	0.0363795	0.748313	9.43596
20	1	2015	2.18381	1.14101	11.128	10.9926	0	0	0	0.0692731	0.293093	9.46955
21	1	2021	1.85557	1.99509	11.4452	11.4512	0	0	0	0.0550646	0.279796	10.0244
22	1	2022	1.99232	2.00891	11.8992	11.7331	0	0	0	0.045818	0.10394	9.76744
23	1	2016	1.89935	1.19391	11.5475	12.0512	0	0	0	0.041799	0.445655	9.41898
24	1	2016	2.12407	0.619457	11.2848	12.5084	1	1	1	0.0299227	0.558473	9.3283
25	2	2015	2.06122	0.674686	12.1994	12.9128	0	0	0	0.0407373	0.663332	9.26246
26	2	2017	1.9237	1.07989	12.3686	13.3063	0	0	0	0.04679	0.528337	9.54094
27	2	2021	1.91576	1.15497	11.8295	12.0534	1	1	1	0.0631785	0.265181	9.71613
28	2	2013	2.531	1.16549	11.6841	12.5787	0	0	0	0.0537363	0.444318	9.04417
29	2	2022	1.96782	1.78193	12.1504	12.8897	0	0	0	0.0597993	0.0878719	9.69609
30	2	2022	1.57454	1.56828	11.4318	12.2514	1	1	1	0.074707	0.134127	10.0034
31	2	2021	1.7817	1.02653	11.567	12.1609	1	1	1	0.0588795	0.290264	9.72818
32	2	2019	1.38737	1.16943	10.8395	12.2361	0	0	0	0.0662959	0.2402	9.98091
33	2	2019	1.41877	0.584767	10.4596	11.364	0	0	0	0.0727418	0.191301	10.1297
34	2	2017	2.0777	1.1886	11.8618	12.676	1	1	1	0.0347792	0.57113	9.32
35	3	2016	2.80088	0.571429	8.06464	12.0136	0	0	0	0.072154	0.549944	9.23406
36	3	2015	2.61402	1.3448	7.20042	10.613	0	0	0	0.0590285	0.388743	9.29385
37	3	2018	1.81977	0.20775	8.31066	11.1669	0	0	0	0.0991098	0.392735	9.74297
38	3	2013	2.68317	0.68975	9.56612	10.9539	1	0	0	0.0762644	0.440331	9.22808
39	2	2020	1.89651	0.389091	8.03528	7.17778	0	0	0	0.0387858	0.257989	10.0959
40	1	2015	2.08835	0.188679	9.59349	10.4159	0	0	0	0.0952105	0.0443794	9.30783
41	1	2016	2.06131	0.188679	9.40903	10.3711	0	0	0	0.0981779	0.0450176	9.39441
42	1	2012	2.19058	0.169811	9.72842	10.5507	0	0	0	0.0777163	0.137407	9.00884
43	1	2014	2.07744	0.169811	9.65528	10.4608	0	0	0	0.0844517	0.0469067	9.23533
44	1	2013	2.11473	0.169811	9.68974	10.5058	0	0	0	0.0811983	0.145828	9.12935
45	1	2017	2.04407	0.0834741	9.21712	10.3262	0	0	0	0.0802496	0.0349897	9.47976
46	1	2019	2.00666	0.0833707	8.98256	10.2366	0	0	0	0.129678	0.0303778	9.64601
47	1	2022	1.81693	0.0855841	8.82732	10.1025	0	0	0	0.10835	0.0325993	9.89157
48	1	2018	2.02351	0.0840956	9.08023	10.2814	0	0	0	0.129956	0.0365707	9.56142
49	1	2020	1.92452	0.0848333	8.91274	10.1919	0	0	0	0.0968916	0.0379491	9.72113
50	1	2021	1.83361	0.0840956	8.86291	10.1472	0	0	0	0.103909	0.0369077	9.81826
51	1	2022	1.81693	0.398883	9.41034	11.8619	0	0	0	0.0734952	0.114204	9.89157
52	1	2015	2.08835	0.358209	10.3423	11.8621	0	0	0	0.0588989	0.168813	9.30783
53	1	2017	2.04407	0.347203	9.97413	11.8619	0	0	0	0.0596528	0.141958	9.47976
54	1	2016	2.06131	0.358209	10.2605	11.8619	0	0	0	0.0625053	0.202046	9.39441
55	1	2014	2.07744	0.352941	10.3078	11.8613	0	0	0	0.0574186	0.192899	9.23533
56	1	2012	2.19058	0.347826	10.3373	11.8463	0	0	0	0.0547361	0.291651	9.00884
57	1	2021	1.83361	0.392344	9.43284	11.8619	0	0	0	0.073095	0.180822	9.81826
58	1	2020	1.92452	0.373969	9.47493	11.8619	0	0	0	0.0650366	0.21272	9.72113
59	1	2018	2.02351	0.346971	9.70021	11.8619	0	0	0	0.0785855	0.143601	9.56142
60	1	2019	2.00666	0.352	9.5535	11.8619	0	0	0	0.0825918	0.145438	9.64601
61	1	2013	2.11473	0.352941	10.3145	11.865	0	0	0	0.056196	0.355217	9.12935
62	3	2021	0.913331	0.549158	6.93245	11.5081	0	0	0	0.0488438	0.390856	9.56367
63	3	2015	1.59911	0.46875	6.62007	11.5081	0	0	0	0.0390016	0.683052	9.00356
64	3	2020	1.01049	0.536027	6.93342	11.5081	0	0	0	0.0460281	0.339607	9.46258
65	3	2017	1.32289	0.5	7.23273	11.5081	0	0	0	0.0396503	0.688096	9.19319
66	3	2018	1.20698	0.5265	6.98286	11.5081	0	0	0	0.0407432	0.676499	9.28489
67	3	2012	2.57403	0.40625	6.72022	11.5168	0	0	0	0.0349852	0.661166	8.52754
68	3	2022	0.850379	0.577684	6.93245	11.5081	0	0	0	0.0488412	0.258817	9.63509
69	3	2013	2.19218	0.46875	6.67582	11.5086	0	0	0	0.0347165	0.72027	8.68812
70	3	2014	1.79094	0.46875	6.77079	11.5081	0	0	0	0.0386861	0.691111	8.89027
71	3	2019	1.08929	0.554265	6.94022	11.5081	0	0	0	0.0464402	0.739847	9.38748
72	3	2016	1.44988	0.441176	6.62007	11.5081	0	0	0	0.0378384	0.62726	9.10153
73	3	2021	0.877002	0.975263	5.76205	12.0441	0	0	0	0.0377912	0.258391	9.61474
74	3	2018	1.15151	0.639	5.76205	12.0441	0	0	0	0.0296037	0.677971	9.34242
75	3	2014	1.718	0.545455	5.84644	12.0441	0	0	0	0.0292166	0.750007	8.94233
76	3	2020	0.969029	0.885949	5.76205	12.0441	0	0	0	0.03388	0.219687	9.51495
77	3	2016	1.38955	0.586957	5.73657	12.0441	0	0	0	0.0280607	0.643303	9.15451
78	3	2019	1.04112	0.685404	5.76205	12.0441	0	0	0	0.0306091	0.652047	9.4432
79	3	2013	1.95813	0.522727	5.8999	12.0442	0	0	0	0.0302244	0.512768	8.8115
80	3	2012	2.35755	0.444444	5.8861	12.0447	0	0	0	0.0284933	0.43212	8.62587
81	3	2015	1.5366	0.568182	5.73657	12.0441	0	0	0	0.0291299	0.664908	9.05392
82	3	2017	1.2586	0.595745	5.76832	12.0441	0	0	0	0.0292825	0.631543	9.25349
83	3	2022	0.821159	1.04605	5.76205	12.0441	0	0	0	0.0352999	0.163473	9.68053
84	3	2013	1.99525	0.545455	3.49651	11.8995	1	0	0	0.0272609	0.556044	8.75116
85	3	2016	1.38543	0.553191	3.49651	11.8958	1	0	0	0.0269104	0.599346	9.11592
86	3	2022	0.814815	0.693366	2.99573	11.896	1	1	1	0.0365017	0.201674	9.64672
87	3	2015	1.52523	0.590909	3.49651	11.8965	1	0	0	0.0272254	0.604738	9.01979
88	3	2020	0.967163	0.728462	2.99573	11.896	1	1	1	0.0372498	0.244032	9.47532
89	3	2012	2.37178	0.5	3.49651	11.887	1	0	0	0.0285014	0.508142	8.57829
90	3	2019	1.03993	0.590562	2.99573	11.896	1	1	1	0.0316737	0.616707	9.40278
91	3	2021	0.873476	0.710625	2.99573	11.896	1	1	1	0.0388304	0.29078	9.5772
92	3	2014	1.70513	0.568182	3.49651	11.8946	1	0	0	0.0284605	0.680392	8.90829
93	3	2018	1.15123	0.585083	2.99573	11.896	1	1	1	0.0306062	0.6625	9.3011
94	3	2017	1.26174	0.574468	2.99573	11.8961	1	1	1	0.0285993	0.579865	9.20944
95	3	2016	1.33802	1.16667	7.29302	11.0561	0	0	0	0.0279866	0.471467	9.09234
96	3	2014	1.65567	1	7.17012	11.0563	0	0	0	0.0277212	0.467479	8.87933
97	3	2020	0.924434	1.82769	7.4776	11.0561	0	0	0	0.0301091	0.284794	9.46211
98	3	2019	0.997149	1.39995	7.44717	11.0561	0	0	0	0.0278259	0.518551	9.38639
99	3	2013	2.06477	1	6.89264	11.0557	0	0	0	0.0259127	0.435545	8.65852
100	3	2021	0.832295	1.89112	7.49832	11.0561	0	0	0	0.0335304	0.268839	9.5671
101	3	2017	1.21423	1.22222	7.33368	11.0561	0	0	0	0.0275458	0.470082	9.18942
102	3	2012	2.50653	0.941176	6.62936	11.0576	0	0	0	0.0251156	0.413841	8.46464
103	3	2015	1.47696	1.17647	7.29166	11.0561	0	0	0	0.0279411	0.404593	8.99355
104	3	2022	0.777139	2.07882	7.51207	11.0561	0	0	0	0.0338333	0.143422	9.63567
105	3	2018	1.10583	1.27321	7.40184	11.0561	0	0	0	0.0271362	0.500615	9.28294
106	3	2020	0.990478	1.32215	7.69485	11.9986	0	0	0	0.0306291	0.135947	9.46638
107	3	2018	1.17894	1.02966	7.6953	11.9989	0	0	0	0.0280609	0.724315	9.2922
108	3	2017	1.28852	0.973684	7.69621	11.9991	0	0	0	0.027531	0.693578	9.20332
109	3	2021	0.892508	1.27808	7.69485	11.9986	0	0	0	0.0327271	0.154218	9.57053
110	3	2015	1.55336	1.2069	7.67136	12	0	0	0	0.0262139	0.650724	9.01639
111	3	2013	2.13286	0.942857	7.6044	12.0022	0	0	0	0.0261252	0.380528	8.69935
112	3	2016	1.41475	0.947368	7.69621	11.9995	0	0	0	0.0269958	0.484331	9.10986
113	3	2014	1.73656	0.916667	7.62511	12.0009	0	0	0	0.0292639	0.714628	8.9049
114	3	2012	2.56825	0.828571	7.60589	12.0042	0	0	0	0.0248285	0.401794	8.51359
115	3	2019	1.06598	1.08782	7.69485	11.9987	0	0	0	0.0281875	0.651126	9.39291
116	3	2022	0.839622	1.34658	7.69485	11.9985	0	0	0	0.0317318	0.161557	9.63161
117	3	2013	2.22326	0.588235	7.42714	11.1341	0	0	0	0.0261026	0.45676	8.6019
118	3	2018	1.16225	2.21537	8.21067	11.134	0	0	0	0.0267739	0.639207	9.25052
119	3	2022	0.826604	1.79525	8.28375	11.134	0	0	0	0.0313574	0.157444	9.59131
120	3	2020	0.975647	2.0035	8.2797	11.134	0	0	0	0.0299666	0.27685	9.42553
121	3	2016	1.39744	4.36842	7.48437	11.134	0	0	0	0.0261304	0.517706	9.06624
122	3	2014	1.71714	0.588235	7.42714	11.134	0	0	0	0.0259294	0.497489	8.86022
123	3	2017	1.27385	0.684211	7.979	11.134	0	0	0	0.0267618	0.644005	9.15884
124	3	2019	1.0509	1.05079	8.26642	11.134	0	0	0	0.0281265	0.654979	9.35123
125	3	2021	0.883655	1.48331	8.28299	11.134	0	0	0	0.0328208	0.304547	9.52457
126	3	2015	1.53171	0.588235	7.42714	11.134	0	0	0	0.0265128	0.495073	8.97449
127	3	2012	2.60979	0.470588	7.42833	11.1342	0	0	0	0.02578	0.428775	8.44161
128	3	2012	2.35422	0.965517	8.4857	11.7531	0	0	0	0.0265134	0.433896	8.60777
129	3	2021	0.861546	1.28546	8.79452	11.8039	0	0	0	0.0351075	0.259562	9.613
130	3	2014	1.72079	1.13793	8.54345	11.7728	0	0	0	0.0288124	0.541881	8.92119
131	3	2020	0.955725	1.24121	8.76249	11.8016	0	0	0	0.0315705	0.234852	9.50926
132	3	2022	0.802928	1.28543	8.82644	11.8058	0	0	0	0.0298435	0.180607	9.68346
133	3	2016	1.39063	1.19355	8.62927	11.7863	0	0	0	0.0280916	0.511127	9.13421
134	3	2018	1.14622	1.16123	8.69785	11.7954	0	0	0	0.0292213	0.607293	9.3275
135	3	2019	1.03261	1.16116	8.73021	11.7988	0	0	0	0.0310305	0.596264	9.43188
136	3	2017	1.25739	1.16129	8.66544	11.7913	0	0	0	0.0286346	0.518534	9.23494
137	3	2013	1.96508	1.13793	8.51719	11.7639	0	0	0	0.0273006	0.402399	8.78844
138	3	2015	1.53911	1.17241	8.55641	11.7802	0	0	0	0.0258846	0.51438	9.03277
139	3	2022	0.853073	1.54856	6.68711	11.2155	0	0	0	0.0325978	0.216655	9.61039
140	3	2013	2.30938	1	6.37502	11.2148	0	0	0	0.0294988	0.491706	8.6145
141	3	2021	0.912788	1.47022	6.68711	11.2155	0	0	0	0.0337871	0.298038	9.54273
142	3	2019	1.08741	1.24684	6.68711	11.2155	0	0	0	0.0297174	0.673326	9.36769
143	3	2017	1.32174	1.16667	6.62274	11.2155	0	0	0	0.0294932	0.639964	9.17253
144	3	2015	1.58631	1.11111	6.48004	11.2155	0	0	0	0.0289234	0.713106	8.99007
145	3	2018	1.20487	1.17542	6.69332	11.2155	0	0	0	0.0297458	0.67898	9.26511
146	3	2012	2.74466	0.888889	6.32972	11.2186	0	0	0	0.028586	0.52019	8.44182
147	3	2020	1.01241	1.47459	6.68711	11.2155	0	0	0	0.0314717	0.230325	9.43915
148	3	2014	1.78524	1	6.47235	11.2157	0	0	0	0.0285013	0.807245	8.87193
149	3	2016	1.44855	1.11111	6.49224	11.2155	0	0	0	0.0293131	0.555297	9.08091
150	3	2016	1.48349	0.823529	8.42552	10.9209	0	0	0	0.031272	0.68062	9.22207
151	3	2015	1.6301	0.8125	8.06621	10.9213	0	0	0	0.0324202	0.679886	9.12783
152	3	2013	2.03857	0.6875	8.04783	10.9228	0	0	0	0.0392368	0.285776	8.90422
153	3	2018	1.24637	0.905611	8.43815	10.9204	0	0	0	0.0310919	0.5796	9.39624
154	3	2014	1.79631	0.8125	8.06306	10.9219	0	0	0	0.0352831	0.624821	9.03073
155	3	2019	1.129	0.982667	8.44956	10.9202	0	0	0	0.0318856	0.545861	9.49514
156	3	2012	2.44622	0.5625	8.04783	10.9239	0	0	0	0.0376872	0.33901	8.72193
157	3	2022	0.881231	1.4	8.48094	10.92	0	0	0	0.0349897	0.190944	9.74291
158	3	2017	1.35849	0.882353	8.42617	10.9206	0	0	0	0.0315363	0.502367	9.3101
159	3	2020	1.04636	1.19781	8.46041	10.9201	0	0	0	0.0329385	0.191638	9.57116
160	3	2021	0.939828	1.29588	8.47094	10.92	0	0	0	0.0349489	0.191451	9.67853
161	3	2013	2.29748	0.185185	7.6009	11.5331	0	0	0	0.0307588	0.349226	8.33687
162	3	2014	1.96316	0.178571	10.1659	11.5213	0	0	0	0.0231294	0.618134	8.49413
163	3	2016	1.55942	0.259259	7.77779	11.5239	0	0	0	0.0227708	0.513062	8.72437
164	3	2021	0.958529	0.291	7.29302	11.5263	0	0	0	0.0278024	0.379817	9.21104
165	3	2017	1.42674	0.259259	7.09008	11.5274	0	0	0	0.0231214	0.576755	8.81329
166	3	2012	2.72036	0.148148	9.37135	11.5153	0	0	0	0.0225454	0.435356	8.16792
167	3	2019	1.16634	0.258667	7.22548	11.5266	0	0	0	0.0257987	0.835035	9.01481
168	3	2015	1.74463	0.222222	7.77779	11.5291	0	0	0	0.0222133	0.516539	8.61214
169	3	2020	1.0691	0.291	7.45472	11.5256	0	0	0	0.0271012	0.234582	9.10186
170	3	2018	1.29587	0.258556	7.55066	11.5251	0	0	0	0.0232655	0.662609	8.90951
171	3	2022	0.879839	0.291	7.40732	11.5258	0	0	0	0.0279675	0.199824	9.2967
172	3	2020	1.13937	1.18221	8.21148	12.0867	0	0	0	0.0306009	0.102734	9.486
173	3	2021	1.02241	1.11644	8.21365	12.0991	0	0	0	0.0307439	0.351767	9.59431
174	3	2014	2.07981	0.825	8.11403	12.0862	0	0	0	0.0271197	0.460074	8.88419
175	3	2017	1.51052	1	8.19616	12.0994	0	0	0	0.0261148	0.434564	9.20402
176	3	2022	0.948919	1.08627	8.21501	12.0868	0	0	0	0.0293834	0.170685	9.6689
177	3	2016	1.65254	0.975	8.18869	12.0864	0	0	0	0.0269899	0.477781	9.11416
178	3	2015	1.84557	0.925	8.19671	12.0996	0	0	0	0.0259442	0.544223	9.00369
179	3	2018	1.37568	0.981366	8.20358	12.0865	0	0	0	0.0274291	0.437835	9.29753
180	3	2013	2.56231	0.775	7.84776	12.0998	0	0	0	0.0265805	0.234815	8.67556
181	3	2012	3.08784	0.769231	7.5632	12.086	0	0	0	0.0262027	0.298589	8.489
182	3	2019	1.2405	0.980049	8.20849	12.0992	0	0	0	0.0286344	0.509911	9.40096
183	3	2012	2.83743	0.727273	8.81582	11.5322	0	0	0	0.0319568	0.514228	8.57357
184	3	2022	0.935552	0.909091	9.32269	11.5351	0	0	0	0.0352936	0.215205	9.68309
185	3	2013	2.39662	0.818182	8.90014	11.5375	0	0	0	0.0324023	0.484567	8.74241
186	3	2020	1.11906	0.909091	9.32349	11.535	0	0	0	0.0354235	0.390957	9.50398
187	3	2017	1.47431	0.909091	9.28322	11.5359	0	0	0	0.0299583	0.730001	9.22828
188	3	2015	1.79567	0.863636	9.10875	11.5365	0	0	0	0.031183	0.758833	9.0311
189	3	2014	2.03305	0.818182	9.10498	11.5336	0	0	0	0.0346338	0.772889	8.90694
190	3	2021	1.00147	0.909091	9.32233	11.5355	0	0	0	0.0366842	0.398094	9.61501
191	3	2019	1.21953	0.909091	9.31937	11.5356	0	0	0	0.0352996	0.764523	9.41801
192	3	2016	1.61885	0.909091	9.11888	11.5344	0	0	0	0.0338078	0.821381	9.13475
193	3	2018	1.34885	0.909045	9.33388	11.5348	0	0	0	0.0311416	0.767308	9.31722
194	3	2018	1.2241	1.14359	8.53739	11.929	0	0	0	0.0308207	0.639644	9.2398
195	3	2013	2.3342	0.823529	8.48653	11.9285	0	0	0	0.0268784	0.275552	8.59434
196	3	2012	2.78731	0.735294	8.53562	11.9275	0	0	0	0.0248003	0.305575	8.41693
197	3	2022	0.874879	1.24627	8.537	11.929	0	0	0	0.0335305	0.178171	9.57568
198	3	2019	1.10278	1.15491	8.537	11.929	0	0	0	0.0325466	0.551258	9.34417
199	3	2015	1.61483	0.970588	8.61776	11.9289	0	0	0	0.0258832	0.618041	8.96278
200	3	2017	1.33549	1.125	8.54889	11.929	0	0	0	0.0306997	0.566613	9.15271
201	3	2020	1.02872	1.28193	8.537	11.929	0	0	0	0.0352119	0.181648	9.41369
202	3	2016	1.461	1.09375	8.52714	11.9289	0	0	0	0.029966	0.593723	9.06288
203	3	2021	0.932677	1.24363	8.537	11.929	0	0	0	0.0364556	0.188144	9.5117
204	3	2014	1.79229	0.882353	8.50593	11.9288	0	0	0	0.0281508	0.673389	8.85851
205	3	2018	1.20381	1.52061	9.36726	11.9969	0	0	0	0.0315434	0.742638	9.29716
206	3	2019	1.08845	1.59842	9.48805	11.9969	0	0	0	0.033044	0.747106	9.3979
207	3	2014	1.76978	1.34286	7.94909	11.9969	0	0	0	0.03215	0.840058	8.9118
208	3	2015	1.6522	1.4	8.03916	11.9969	0	0	0	0.0320705	0.734108	8.98055
209	3	2020	1.01062	1.8875	9.60724	11.9969	0	0	0	0.0357328	0.331548	9.47209
210	3	2012	2.45834	1.11429	7.79647	11.9972	0	0	0	0.0305225	0.41436	8.58317
211	3	2017	1.31933	1.44444	9.24474	11.9969	0	0	0	0.0331669	0.721685	9.20553
212	3	2016	1.44333	1.41667	9.1601	11.9969	0	0	0	0.0334717	0.765541	9.1157
213	3	2021	0.919597	1.91848	9.72484	11.9969	0	0	0	0.0372695	0.292857	9.56648
214	3	2013	2.05703	1.25714	7.91498	11.997	0	0	0	0.0364925	0.3978	8.76139
215	3	2022	0.861888	2.00815	9.84081	11.9969	0	0	0	0.0404903	0.130134	9.63129
216	3	2016	1.51543	0.880597	10.465	12.4457	0	0	0	0.0396896	0.65532	9.14846
217	3	2021	0.954951	1.0727	11.1359	12.4457	0	0	0	0.0459747	0.305889	9.61026
218	3	2020	1.05809	1.04478	11.0076	12.4457	0	0	0	0.0435779	0.337216	9.5077
219	3	2017	1.37886	0.910448	10.6226	12.4457	0	0	0	0.0400293	0.718711	9.24291
220	3	2012	2.32685	0.69697	9.96913	12.4458	0	0	0	0.0381925	0.546684	8.71964
221	3	2014	1.89883	0.80597	10.2589	12.4457	0	0	0	0.0406705	0.708097	8.92292
222	3	2018	1.26151	0.940881	10.751	12.4457	0	0	0	0.0411357	0.741874	9.33185
223	3	2022	0.896645	1.11678	11.2642	12.4457	0	0	0	0.0456368	0.165645	9.67326
224	3	2015	1.71152	0.850746	10.3344	12.4457	0	0	0	0.037847	0.644625	9.02678
225	3	2013	1.91981	0.761194	10.0974	12.4457	0	0	0	0.0380337	0.514424	8.91193
226	3	2019	1.13851	0.97006	10.8793	12.4457	0	0	0	0.0428278	0.694744	9.43444
227	3	2021	0.96658	1.19604	8.49352	11.7667	0	0	0	0.0361125	0.224019	9.54065
228	3	2016	1.52121	0.862069	6.67077	11.7666	0	0	0	0.0294503	0.765167	9.08715
229	3	2013	2.3657	0.689655	6.17794	11.7669	0	0	0	0.0279565	0.397189	8.64559
230	3	2018	1.26531	0.919069	7.77486	11.7667	0	0	0	0.0306674	0.743267	9.27134
231	3	2019	1.14401	0.979793	8.01467	11.7667	0	0	0	0.0326699	0.779794	9.37212
232	3	2020	1.06518	1.12193	8.25427	11.7667	0	0	0	0.0337382	0.220644	9.44351
233	3	2014	1.89583	0.7	6.49072	11.7665	0	0	0	0.027927	0.707141	8.867
234	3	2017	1.38549	0.862069	7.5353	11.7667	0	0	0	0.030052	0.693346	9.1806
235	3	2012	2.83674	0.62069	5.94017	11.7664	0	0	0	0.0264071	0.382911	8.464
236	3	2015	1.58522	0.766667	6.61874	11.7668	0	0	0	0.0297163	0.725701	9.04594
237	3	2022	0.906633	1.27504	8.73263	11.7667	0	0	0	0.0361193	0.13093	9.60468
238	3	2016	1.91319	0.619048	7.22257	11.3549	0	0	0	0.0329369	0.458736	9.01906
239	3	2020	1.34465	1.00989	7.23346	11.3549	0	0	0	0.0322965	0.0757603	9.37169
240	3	2017	1.75042	0.714286	7.23346	11.3549	0	0	0	0.0296304	0.411654	9.10797
241	3	2022	1.15101	1.14761	7.23346	11.3549	0	0	0	0.0338621	0.0879822	9.52719
242	3	2019	1.44685	0.811952	7.23346	11.3549	0	0	0	0.0280219	0.439977	9.29844
243	3	2018	1.60449	0.761571	7.23346	11.3549	0	0	0	0.0280843	0.431859	9.19502
244	3	2021	1.22356	1.07656	7.23346	11.3549	0	0	0	0.0336419	0.110606	9.46607
245	3	2014	2.3084	0.619048	7.22257	11.3549	0	0	0	0.0331641	0.581771	8.83127
246	3	2012	4.06509	0.52381	7.24423	11.3455	0	0	0	0.0278752	0.336415	8.26539
247	3	2013	3.41274	0.571429	7.24423	11.3545	0	0	0	0.0295833	0.336365	8.44031
248	3	2015	2.08925	0.619048	7.22257	11.3549	0	0	0	0.0330906	0.566266	8.93102
249	3	2016	2.11328	0.944444	8.71604	10.8955	0	0	0	0.0286231	0.767435	8.91959
250	3	2020	1.47287	1.28337	8.85152	10.8954	0	0	0	0.0329682	0.314476	9.28061
251	3	2018	1.77062	1.00583	8.76904	10.8954	0	0	0	0.0280936	0.672267	9.0965
252	3	2021	1.33771	1.36662	8.89082	10.8954	0	0	0	0.0343896	0.260337	9.37687
253	3	2012	4.05674	0.777778	8.38617	10.897	0	0	0	0.0284842	0.42499	8.26745
254	3	2017	1.93521	0.944444	8.72583	10.8954	0	0	0	0.0288182	0.703012	9.00761
255	3	2014	2.54281	0.842105	8.62569	10.8957	0	0	0	0.032651	0.884449	8.73456
256	3	2015	2.31178	0.888889	8.63231	10.8956	0	0	0	0.0313083	0.78535	8.82981
257	3	2013	3.42606	0.833333	8.43381	10.8961	0	0	0	0.0293513	0.405848	8.43642
258	3	2019	1.598	1.07122	8.81091	10.8954	0	0	0	0.0305108	0.653835	9.19908
259	3	2022	1.25764	1.36971	8.92904	10.8954	0	0	0	0.032668	0.176805	9.43859
260	3	2019	1.5514	0.542682	8.19671	11.5445	0	0	0	0.0324366	0.627225	9.22867
261	3	2016	2.03124	0.5	8.19616	11.5451	0	0	0	0.0295401	0.619219	8.95918
262	3	2018	1.70803	0.520909	8.19891	11.5446	0	0	0	0.0305619	0.676618	9.13249
263	3	2020	1.44051	0.654526	8.19836	11.5445	0	0	0	0.0338974	0.196359	9.30283
264	3	2022	1.22006	0.710105	8.19809	11.5444	0	0	0	0.0336246	0.209669	9.46893
265	3	2017	1.87038	0.5	8.19616	11.5448	0	0	0	0.0303218	0.609816	9.04168
266	3	2012	3.68236	0.391304	8.1608	11.5532	0	0	0	0.0301585	0.457137	8.36427
267	3	2013	3.12088	0.434783	8.05325	11.5491	0	0	0	0.0310924	0.429839	8.52971
268	3	2015	2.22612	0.434783	8.13652	11.5457	0	0	0	0.0266881	0.502173	8.86757
269	3	2014	2.43993	0.434783	8.19533	11.5469	0	0	0	0.0305102	0.569361	8.77586
270	3	2021	1.30124	0.6477	8.19699	11.5444	0	0	0	0.0357601	0.310068	9.40451
271	3	2014	1.42416	0.758065	8.56408	11.2163	0	0	0	0.0707048	0.466033	9.31425
272	3	2016	1.18546	0.716418	8.8508	11.198	0	0	0	0.0709502	0.439902	9.4977
273	3	2021	0.750499	0.745848	9.15905	11.1914	0	0	0	0.0893319	0.333965	9.95485
274	3	2019	0.896358	0.779217	9.14623	11.1908	0	0	0	0.0744513	0.434815	9.77724
275	3	2018	0.990472	0.754941	9.12533	11.1933	0	0	0	0.0701896	0.406269	9.6774
276	3	2022	0.704678	0.761173	9.16073	11.1917	0	0	0	0.0764437	0.326585	10.0178
277	3	2017	1.08159	0.731343	9.07669	11.1884	0	0	0	0.0714709	0.396423	9.58939
278	3	2012	2.04968	0.704918	8.65137	11.2866	0	0	0	0.0652449	0.533636	8.95014
279	3	2013	1.74442	0.737705	8.71932	11.1433	0	0	0	0.0688162	0.506016	9.1114
280	3	2015	1.30049	0.774194	8.74862	11.1791	0	0	0	0.0701218	0.43348	9.40508
281	3	2020	0.833035	0.731091	9.15525	11.192	0	0	0	0.0767173	0.325877	9.85051
282	3	2018	1.0314	1.57094	8.1682	11.9507	0	0	0	0.0323557	0.844867	9.63691
283	3	2021	0.78867	1.90803	8.27639	11.9507	0	0	0	0.0368946	0.299614	9.90524
284	3	2015	1.3604	1.41667	7.88871	11.9506	0	0	0	0.0301521	0.858172	9.36005
285	3	2022	0.741901	2.15529	8.28803	11.9507	0	0	0	0.0385565	0.201489	9.96637
286	3	2012	2.65921	1.22222	2.3979	11.9204	0	0	0	0.0286426	0.405531	8.6898
287	3	2019	0.934252	1.63089	8.22363	11.9507	0	0	0	0.0344249	0.828384	9.73584
288	3	2020	0.869094	1.89362	8.25661	11.9507	0	0	0	0.0353953	0.308738	9.80813
289	3	2017	1.12631	1.47222	8.07496	11.9507	0	0	0	0.0310709	0.785863	9.54888
290	3	2016	1.23445	1.47222	7.88871	11.9507	0	0	0	0.0301737	0.850568	9.4572
291	3	2014	1.49645	1.38889	7.24423	11.9504	0	0	0	0.0306731	0.887412	9.26473
292	3	2013	2.22549	1.33333	4.89035	11.9477	0	0	0	0.0298984	0.372946	8.86785
293	3	2015	2.06982	0.65625	8.93366	11.6357	0	0	0	0.0275289	0.615382	8.94037
294	3	2016	1.87482	0.677419	8.98306	11.6108	0	0	0	0.0283517	0.62162	9.03932
295	3	2017	1.70435	0.709677	8.99293	11.5883	0	0	0	0.028021	0.617361	9.13465
296	3	2018	1.55936	0.708094	9.00516	11.5678	0	0	0	0.0284038	0.637065	9.22355
297	3	2013	3.20637	0.59375	8.5614	11.6932	0	0	0	0.0291317	0.418441	8.50269
298	3	2012	3.79923	0.53125	8.49536	11.7264	0	0	0	0.0278705	0.328687	8.33303
299	3	2019	1.40867	0.749935	9.01055	11.5493	0	0	0	0.0301496	0.599781	9.32519
300	3	2021	1.1836	0.932192	9.01408	11.5172	0	0	0	0.0346493	0.282639	9.49927
301	3	2014	2.289	0.625	8.71735	11.663	0	0	0	0.0291686	0.690593	8.83971
302	3	2020	1.30673	0.880444	9.01299	11.5325	0	0	0	0.0321757	0.220816	9.4003
303	3	2022	1.11243	0.948	9.01445	11.5033	0	0	0	0.0302881	0.180231	9.56128
304	3	2016	1.88714	0.625	8.1496	11.6426	0	0	0	0.029576	0.705776	9.03277
305	3	2014	2.28305	0.545455	7.77149	11.6641	0	0	0	0.0292678	0.82309	8.84232
306	3	2022	1.1155	1.07692	10.8499	11.5976	0	0	0	0.0354506	0.218066	9.55853
307	3	2018	1.58105	0.733	9.44833	11.6247	0	0	0	0.0301646	0.61584	9.20974
308	3	2021	1.19136	1.04027	10.4998	11.6035	0	0	0	0.0359451	0.245334	9.49273
309	3	2012	3.5051	0.484848	7.03703	11.6901	0	0	0	0.0272528	0.445247	8.41361
310	3	2013	3.0218	0.515152	7.38647	11.6765	0	0	0	0.0288846	0.433024	8.56198
311	3	2017	1.72651	0.6875	9.09751	11.6332	0	0	0	0.0298015	0.539088	9.12173
312	3	2020	1.31884	0.999077	10.1495	11.6099	0	0	0	0.0335547	0.227915	9.39108
313	3	2015	2.06064	0.545455	8.03431	11.6528	0	0	0	0.0295489	0.7242	8.94481
314	3	2019	1.42698	0.774375	9.79902	11.617	0	0	0	0.0307043	0.604099	9.31227
315	3	2020	1.29485	0.88	8.5413	11.1371	1	1	1	0.0339228	0.271286	9.40944
316	3	2022	1.09623	0.921	8.54091	11.1366	1	1	1	0.0357907	0.231146	9.57596
317	3	2013	2.71355	0.526316	8.26023	11.1499	1	0	0	0.0319659	0.367019	8.66957
318	3	2015	2.04174	0.611111	8.39593	11.1424	1	0	0	0.0295757	0.666644	8.95403
319	3	2017	1.68275	0.666667	8.5796	11.139	1	1	1	0.0302192	0.630188	9.1474
320	3	2019	1.39449	0.741667	8.54267	11.1375	1	1	1	0.032336	0.699681	9.3353
321	3	2018	1.53676	0.703222	8.54908	11.1381	1	1	1	0.0315762	0.762573	9.23815
322	3	2016	1.84764	0.611111	8.5543	11.1404	1	0	0	0.0287711	0.665912	9.05392
323	3	2021	1.16759	0.873412	8.54091	11.1368	1	1	1	0.036099	0.2941	9.51289
324	3	2014	2.26635	0.578947	8.26539	11.1455	1	0	0	0.0304655	0.653593	8.84966
325	3	2012	3.1748	0.555556	8.28147	11.1566	1	0	0	0.0312025	0.419088	8.51258
326	3	2017	1.60384	0.857143	9.04157	11.7294	0	0	0	0.0284714	0.446602	9.19543
327	3	2012	3.12643	0.62069	8.70151	11.7421	0	0	0	0.0279328	0.245698	8.52793
328	3	2019	1.33522	0.851536	9.1715	11.7294	0	0	0	0.0314183	0.588638	9.37873
329	3	2014	2.13469	0.7	8.83448	11.7295	0	0	0	0.0293563	0.433731	8.90951
330	3	2016	1.75782	0.821429	8.91825	11.7294	0	0	0	0.0297196	0.449547	9.10376
331	3	2015	1.93711	0.733333	8.88184	11.7294	0	0	0	0.0294292	0.401107	9.00663
332	3	2021	1.13018	0.95204	9.29982	11.7294	0	0	0	0.0368274	0.170073	9.54546
333	3	2020	1.24095	0.95032	9.23581	11.7294	0	0	0	0.0329988	0.156185	9.45195
334	3	2022	1.06418	0.914577	9.36349	11.7294	0	0	0	0.0331851	0.117833	9.60562
335	3	2018	1.4674	0.845643	9.10665	11.7294	0	0	0	0.0296367	0.519288	9.28433
336	3	2013	2.64718	0.655172	8.76405	11.7285	0	0	0	0.0281095	0.248438	8.69434
337	3	2015	1.90488	0.909091	7.38709	10.6486	0	0	0	0.028931	0.53295	9.02341
338	3	2012	3.11903	0.818182	7.33824	10.6477	0	0	0	0.0298394	0.233083	8.53031
339	3	2016	1.74116	0.909091	7.80547	10.6486	0	0	0	0.0287841	0.469906	9.11328
340	3	2013	2.64585	0.818182	7.33889	10.6488	0	0	0	0.0297828	0.225897	8.69484
341	3	2018	1.45216	0.964818	7.81682	10.6486	0	0	0	0.0299181	0.522079	9.29477
342	3	2022	1.03872	1.3455	7.81722	10.6486	0	0	0	0.0288499	0.125742	9.62984
343	3	2014	2.10176	0.909091	7.33954	10.6486	0	0	0	0.029721	0.610079	8.92506
344	3	2021	1.1104	1.2681	7.81722	10.6486	0	0	0	0.0354053	0.152025	9.56311
345	3	2020	1.22917	1.1951	7.81722	10.6486	0	0	0	0.0335274	0.120328	9.46149
346	3	2017	1.59012	0.909091	7.82405	10.6486	0	0	0	0.0289564	0.470674	9.20402
347	3	2019	1.32016	1.02382	7.81722	10.6486	0	0	0	0.0328165	0.540127	9.39008
348	3	2022	0.957869	1.012	8.89151	11.54	1	1	1	0.044763	0.253586	9.71087
349	3	2020	1.11897	1.03378	8.89069	11.5549	1	1	1	0.0449029	0.327119	9.55542
350	3	2012	2.75615	0.808511	8.35185	11.8214	1	0	0	0.0345983	0.47407	8.654
351	3	2019	1.20849	0.881104	8.88807	11.5659	1	1	1	0.0427551	0.618041	9.47846
352	3	2015	1.7742	0.854167	8.24905	11.6552	1	0	0	0.0362303	0.802757	9.09448
353	3	2014	1.9517	0.854167	8.1441	11.6967	1	0	0	0.0375608	0.785099	8.99912
354	3	2013	2.35379	0.833333	8.2695	11.7508	1	0	0	0.0368919	0.400277	8.8118
355	3	2018	1.33297	0.897191	8.87808	11.5803	1	1	1	0.0410172	0.598636	9.38042
356	3	2021	1.01725	1.01079	8.89137	11.5464	1	1	1	0.0479097	0.291886	9.65072
357	3	2016	1.6027	0.893617	8.61123	11.6234	1	1	1	0.036278	0.741006	9.19614
358	3	2017	1.45698	0.893617	8.83928	11.599	1	1	1	0.0381566	0.623984	9.29146
359	3	2015	1.9893	1.03571	9.19523	11.5816	0	0	0	0.029868	0.488554	8.98005
360	3	2017	1.64714	1.15385	9.18328	11.581	0	0	0	0.0329774	0.53806	9.16879
361	3	2018	1.50975	1.14744	9.18328	11.5808	0	0	0	0.0331312	0.511629	9.25589
362	3	2013	2.6204	0.964286	9.1313	11.5853	0	0	0	0.0316605	0.240198	8.7045
363	3	2016	1.8135	1.15385	9.21632	11.5806	0	0	0	0.0312225	0.518735	9.07257
364	3	2019	1.36995	1.1837	9.18328	11.5809	0	0	0	0.0353248	0.549836	9.35305
365	3	2020	1.26844	1.37242	9.18328	11.5808	0	0	0	0.0364273	0.19082	9.43004
366	3	2021	1.15631	1.35648	9.18328	11.5809	0	0	0	0.0390469	0.192321	9.52259
367	3	2022	1.08494	1.39528	9.18328	11.5808	0	0	0	0.0385642	0.199059	9.58631
368	3	2014	2.19093	1	9.18605	11.579	0	0	0	0.0328358	0.475224	8.8835
369	3	2012	3.03982	0.892857	9.1313	11.5697	0	0	0	0.0298429	0.324533	8.55603
370	3	2013	2.84546	0.764706	8.15076	11.1103	0	0	0	0.0283877	0.438794	8.37908
371	3	2020	1.19441	1.33943	8.22363	11.099	0	0	0	0.0311675	0.114487	9.24715
372	3	2019	1.28882	1.11163	8.22094	11.0995	0	0	0	0.0291982	0.547316	9.17108
373	3	2018	1.42798	1.05438	8.23801	11.1002	0	0	0	0.0279713	0.517095	9.06855
374	3	2021	1.11209	1.41207	8.22309	11.0987	0	0	0	0.0312848	0.141508	9.31857
375	3	2015	1.8629	0.882353	8.2579	11.1043	0	0	0	0.0266264	0.50833	8.80267
376	3	2012	3.36465	0.705882	8.23483	11.1151	0	0	0	0.027599	0.460515	8.21148
377	3	2014	2.04826	0.882353	8.24984	11.1068	0	0	0	0.0272998	0.543152	8.70781
378	3	2017	1.55796	1	8.128	11.1012	0	0	0	0.0311215	0.481908	8.98143
379	3	2016	1.70126	1	8.30672	11.1025	0	0	0	0.0310587	0.476421	8.89344
380	3	2022	1.0403	1.48864	8.22309	11.0984	0	0	0	0.0318527	0.127321	9.3853
381	3	2019	1.16334	0.933667	8.81552	10.7068	0	0	0	0.0522953	0.421837	9.46016
382	3	2013	2.25536	1.23077	8.99814	10.7063	0	0	0	0.0605632	0.556687	8.79815
383	3	2016	1.54271	0.857143	8.77971	10.7068	0	0	0	0.0447396	0.552877	9.17792
384	3	2018	1.28429	0.894571	8.78278	10.7068	0	0	0	0.0462486	0.456649	9.36126
385	3	2015	1.71548	1.30769	8.79815	10.7068	0	0	0	0.0527584	0.51864	9.07177
386	3	2020	1.07023	0.787038	8.78462	10.7068	0	0	0	0.0473657	0.319109	9.54359
387	3	2021	1.1373	0.790926	8.81374	10.7068	0	0	0	0.0426434	0.309296	9.48281
388	3	2017	1.40116	0.857143	8.81759	10.7068	0	0	0	0.0430208	0.510958	9.27416
389	3	2012	2.67365	1.07692	8.95532	10.713	0	0	0	0.0550488	0.53826	8.62802
390	3	2014	1.8147	1.30769	8.78109	10.7068	0	0	0	0.059218	0.5271	9.01554
391	3	2022	1.08832	0.768517	8.78646	10.7068	0	0	0	0.0416736	0.310145	9.52683
392	3	2022	1.05736	1.71024	9.6324	11.7994	0	0	0	0.0315118	0.163922	9.51392
393	3	2019	1.2201	1.19833	9.63299	11.7995	0	0	0	0.0349262	0.70895	9.37076
394	3	2021	1.12187	1.5859	9.63247	11.7994	0	0	0	0.0353608	0.298504	9.4547
395	3	2014	1.9507	1	9.57171	11.8005	0	0	0	0.0332511	0.80628	8.9015
396	3	2013	2.18287	0.933333	9.49574	11.8011	0	0	0	0.0372521	0.428314	8.78905
397	3	2015	1.75733	1.03333	9.6857	11.8001	0	0	0	0.0321558	0.741785	9.0059
398	3	2018	1.347	1.14587	9.62767	11.7996	0	0	0	0.0334826	0.694552	9.27181
399	3	2020	1.12974	1.47059	9.63233	11.7994	0	0	0	0.036357	0.271989	9.4477
400	3	2012	2.53927	0.862069	9.48021	11.802	0	0	0	0.0357338	0.430653	8.63782
401	3	2016	1.60926	1.03125	9.80096	11.7999	0	0	0	0.0321755	0.724412	9.09392
402	3	2017	1.47366	1.0625	9.67237	11.7997	0	0	0	0.0381543	0.650978	9.18194
403	3	2013	2.50646	1.05263	9.43228	11.9193	0	0	0	0.044631	0.501004	8.66579
404	3	2015	1.71119	1.10256	9.47278	11.9367	0	0	0	0.0372881	0.69162	9.04747
405	3	2022	0.944033	1.36931	9.70699	11.9942	0	0	0	0.0502796	0.233002	9.64225
406	3	2014	1.89916	1.10526	9.48706	11.928	0	0	0	0.0403336	0.712039	8.94324
407	3	2017	1.40293	1.14286	9.57817	11.9536	0	0	0	0.0411666	0.573948	9.24609
408	3	2016	1.53765	1.07143	9.5476	11.9452	0	0	0	0.0409378	0.667558	9.15441
409	3	2019	1.16376	1.23363	9.63017	11.9701	0	0	0	0.0456467	0.52866	9.433
410	3	2012	2.98134	1	9.40607	11.9105	0	0	0	0.0378379	0.533688	8.49229
411	3	2018	1.28593	1.20143	9.60427	11.9619	0	0	0	0.0413281	0.586751	9.33318
412	3	2021	1.00255	1.30262	9.68153	11.9863	0	0	0	0.0541774	0.318334	9.58211
413	3	2020	1.0677	1.26734	9.65592	11.9782	0	0	0	0.0488743	0.301937	9.51915
414	3	2021	1.27775	0.4938	7.95928	11.4708	0	0	0	0.0311859	0.264312	9.07875
415	3	2016	2.08216	0.5	7.69621	11.4708	0	0	0	0.0280751	0.449158	8.59044
416	3	2012	3.71419	0.380952	7.6009	11.4706	0	0	0	0.0295132	0.437831	8.01169
417	3	2017	1.88777	0.5	7.83122	11.4708	0	0	0	0.0289124	0.516983	8.68845
418	3	2014	2.54244	0.454545	7.6009	11.4708	0	0	0	0.0297888	0.568025	8.39072
419	3	2020	1.41439	0.49975	7.95823	11.4708	0	0	0	0.0300999	0.203074	8.97715
420	3	2018	1.71942	0.477	7.95156	11.4708	0	0	0	0.0285814	0.544684	8.78186
421	3	2015	2.29832	0.52381	7.47704	11.4708	0	0	0	0.0279475	0.516574	8.49167
422	3	2013	3.12033	0.380952	7.5148	11.4708	0	0	0	0.0301328	0.390933	8.18591
423	3	2019	1.55024	0.463	7.96589	11.4708	0	0	0	0.0274562	0.620278	8.88544
424	3	2022	1.17879	0.49005	7.95997	11.4708	0	0	0	0.0339386	0.188666	9.15936
425	3	2017	1.71561	0.473684	7.83122	11.1896	0	0	0	0.0343941	0.541005	8.69165
426	3	2016	1.89586	0.421053	7.69621	11.1899	0	0	0	0.0306196	0.596951	8.59174
427	3	2018	1.56401	0.484684	7.95156	11.1895	0	0	0	0.0287507	0.634699	8.78416
428	3	2014	2.3164	0.444444	7.6009	11.1922	0	0	0	0.0300086	0.728359	8.3914
429	3	2019	1.40908	0.478105	7.96589	11.1894	0	0	0	0.0304016	0.580063	8.88848
430	3	2022	1.07336	0.435286	7.95997	11.1894	0	0	0	0.0315751	0.207818	9.16062
431	3	2012	3.29984	0.444444	7.6009	11.2039	0	0	0	0.0315563	0.469644	8.03754
432	3	2013	2.84247	0.444444	7.5148	11.1957	0	0	0	0.0316749	0.432436	8.18674
433	3	2015	2.09412	0.444444	7.47704	11.1906	0	0	0	0.0298535	0.611488	8.49229
434	3	2020	1.28095	0.45795	7.95823	11.1894	0	0	0	0.0306296	0.199596	8.98382
435	3	2021	1.16348	0.434	7.95928	11.1894	0	0	0	0.0321626	0.214283	9.08
436	3	2019	1.4897	0.4268	7.96589	10.6467	0	0	0	0.022928	0.44773	8.84491
437	3	2015	2.30018	0.4	7.47704	10.6467	0	0	0	0.0227747	0.436246	8.4105
438	3	2022	1.14082	0.421091	7.95997	10.6467	0	0	0	0.0227919	0.113886	9.11173
439	3	2021	1.2356	0.410545	7.95928	10.6467	0	0	0	0.0235711	0.190433	9.03193
440	3	2018	1.65657	0.4137	7.95156	10.6467	0	0	0	0.0222037	0.409117	8.73874
441	3	2017	1.82246	0.4	7.83122	10.6467	0	0	0	0.022179	0.453484	8.6433
442	3	2013	3.99112	0.4	7.5148	10.6471	0	0	0	0.0207646	0.236796	7.85941
443	3	2012	4.63751	0.2	7.6009	10.6524	0	0	0	0.0214098	0.239522	7.70931
444	3	2014	2.62094	0.4	7.6009	10.6467	0	0	0	0.0218569	0.413855	8.27995
445	3	2016	2.03005	0.4	7.69621	10.6467	0	0	0	0.0226368	0.397335	8.53543
446	3	2020	1.36787	0.399545	7.95823	10.6467	0	0	0	0.0227715	0.0865392	8.93023
447	3	2019	1.33799	0.9985	7.96589	9.63626	0	0	0	0.0305399	0.420427	8.85666
448	3	2022	1.03242	0.9985	7.95997	9.63691	0	0	0	0.031307	0.0978352	9.11592
449	3	2017	1.64865	1	7.83122	9.63567	0	0	0	0.0283872	0.388741	8.64787
450	3	2018	1.49324	0.99875	7.95156	9.6375	0	0	0	0.0285061	0.434118	8.74688
451	3	2015	2.07878	1	7.47704	9.63443	0	0	0	0.0267866	0.371466	8.41605
452	3	2013	3.56509	0.75	7.5148	9.63161	0	0	0	0.0239107	0.226047	7.87664
453	3	2020	1.22302	0.9985	7.95823	9.63711	0	0	0	0.0333505	0.0512468	8.94651
454	3	2021	1.11185	0.9985	7.95928	9.63652	0	0	0	0.0342686	0.0581631	9.0418
455	3	2012	4.2526	0.5	7.6009	9.64439	0	0	0	0.025057	0.245937	7.70029
456	3	2014	2.37222	1	7.6009	9.6403	0	0	0	0.0272463	0.426073	8.284
457	3	2016	1.83836	1	7.69621	9.63841	0	0	0	0.0274444	0.381499	8.53895
458	3	2022	0.960156	1.01111	8.7456	12.08	0	0	0	0.0320045	0.094246	9.59097
459	3	2018	1.3693	0.67254	8.74449	12.1035	0	0	0	0.0277855	0.781588	9.23601
460	3	2020	1.14053	0.841596	8.74497	12.0907	0	0	0	0.0304267	0.215854	9.41882
461	3	2013	2.57025	0.490566	7.78489	12.1467	0	0	0	0.0260845	0.387688	8.6063
462	3	2021	1.02562	0.932478	8.84434	12.0851	0	0	0	0.0319452	0.175995	9.52501
463	3	2015	1.78423	0.545455	8.94024	12.1272	0	0	0	0.0263871	0.677882	8.97132
464	3	2016	1.62698	0.591837	8.80687	12.1186	0	0	0	0.0268317	0.775993	9.06358
465	3	2019	1.23356	0.72944	8.84491	12.0968	0	0	0	0.029615	0.766588	9.3404
466	3	2017	1.49394	0.632653	8.84549	12.1107	0	0	0	0.0272352	0.689373	9.14889
467	3	2012	3.0762	0.396226	7.68386	12.1578	0	0	0	0.025616	0.53121	8.42661
468	3	2014	1.98041	0.518519	7.78489	12.1365	0	0	0	0.0283925	0.685082	8.867
469	3	2016	1.55773	0.380952	3.52636	11.9955	0	0	0	0.0261185	0.608565	9.07452
470	3	2020	1.09203	0.503925	4.69135	11.995	0	0	0	0.0286613	0.116182	9.42972
471	3	2019	1.1681	0.453452	4.58497	11.995	0	0	0	0.0290205	0.600383	9.36237
472	3	2014	1.89348	0.333333	2.63906	11.9961	0	0	0	0.0270894	0.579626	8.87933
473	3	2018	1.29662	0.428429	4.39445	11.9952	0	0	0	0.02617	0.578902	9.25799
474	3	2022	0.927943	0.578949	4.79579	11.9949	0	0	0	0.0316588	0.128682	9.59254
475	3	2015	1.69818	0.386364	2.83321	11.9958	0	0	0	0.0265266	0.580098	8.9882
476	3	2017	1.41863	0.404762	4.07754	11.9953	0	0	0	0.0264679	0.55393	9.16806
477	3	2013	2.43622	0.340909	2.56495	11.9966	0	0	0	0.0263991	0.351992	8.6273
478	3	2021	0.990964	0.547026	4.75359	11.9949	0	0	0	0.0301646	0.144071	9.52683
479	3	2012	2.92829	0.340909	2.48491	11.9972	0	0	0	0.0251703	0.405812	8.44333
480	3	2014	2.10442	0.534091	6.83087	12.5591	0	0	0	0.0262218	0.73699	8.78875
481	3	2016	1.73082	0.604938	6.93049	12.5212	0	0	0	0.0263653	0.80043	8.98419
482	3	2018	1.4527	0.641451	7.39756	12.4946	0	0	0	0.0275258	0.829895	9.15936
483	3	2020	1.20726	0.720727	7.52186	12.4759	0	0	0	0.0308061	0.306202	9.34443
484	3	2022	1.02396	0.763342	7.54486	12.4627	0	0	0	0.0337739	0.128947	9.50911
485	3	2015	1.89239	0.550562	6.83518	12.5385	0	0	0	0.0261253	0.790278	8.89494
486	3	2021	1.09251	0.737675	7.53796	12.4687	0	0	0	0.0324728	0.308929	9.4443
487	3	2013	2.62902	0.517241	6.70196	12.5836	0	0	0	0.0247636	0.558184	8.56617
488	3	2012	3.11766	0.505882	6.5582	12.6129	0	0	0	0.0241884	0.596807	8.3957
489	3	2017	1.58351	0.62963	7.19293	12.5067	0	0	0	0.0264296	0.808409	9.07315
490	3	2019	1.31828	0.65972	7.48493	12.4844	0	0	0	0.0297096	0.8053	9.25646
491	3	2021	1.07399	0.5615	5.03695	11.9943	0	0	0	0.0566779	0.310823	9.59873
492	3	2012	2.92736	0.469388	5.03695	12.0201	0	0	0	0.0472268	0.579029	8.596
493	3	2022	1.00757	0.583277	5.03695	11.992	0	0	0	0.0592136	0.316154	9.66256
494	3	2015	1.86669	0.55102	5.03695	12.0105	0	0	0	0.0633507	0.569687	9.04594
495	3	2016	1.70694	0.56	5.03695	12.0075	0	0	0	0.0656073	0.545403	9.1354
496	3	2018	1.42483	0.61196	5.03695	12.0019	0	0	0	0.0520891	0.518204	9.31605
497	3	2020	1.18887	0.549371	5.03695	11.9968	0	0	0	0.0548226	0.28777	9.4971
498	3	2014	2.05142	0.541667	5.03695	12.0135	0	0	0	0.0492255	0.475464	8.95157
499	3	2013	2.44965	0.5	5.03695	12.0168	0	0	0	0.0481791	0.585106	8.77416
500	3	2019	1.26655	0.63302	5.03695	11.9993	0	0	0	0.057083	0.526812	9.4338
501	3	2017	1.556	0.58	5.03695	12.0047	0	0	0	0.0500608	0.529275	9.22798
502	3	2020	1.15317	1.61923	9.09279	12.2253	1	1	1	0.0392971	0.243179	9.44975
503	3	2014	1.99225	1.17647	6.27852	12.2256	1	0	0	0.0338544	0.752297	8.903
504	3	2017	1.5019	1.39583	9.71692	12.2252	1	1	1	0.0349825	0.610737	9.18553
505	3	2013	2.57623	1.12	7.73193	12.2243	1	0	0	0.0314022	0.408498	8.64594
506	3	2019	1.24689	1.54115	9.251	12.2253	1	1	1	0.0383395	0.639576	9.37161
507	3	2015	1.80298	1.21569	8.23403	12.2251	1	0	0	0.0331066	0.736355	9.00282
508	3	2022	0.966744	1.78721	8.87473	12.2253	1	1	1	0.0401695	0.215695	9.62609
509	3	2012	3.10403	1.12245	8.02093	12.228	1	0	0	0.0309001	0.46206	8.45956
510	3	2021	1.03424	1.70119	8.97005	12.2253	1	1	1	0.0418255	0.243625	9.5586
511	3	2018	1.37156	1.46673	9.45462	12.2253	1	1	1	0.0377732	0.617407	9.27632
512	3	2016	1.64157	1.3125	9.49807	12.2253	1	0	0	0.0329631	0.724146	9.09661
513	3	2013	2.61905	0.5	5.03695	11.4771	0	0	0	0.0222716	0.281586	8.54169
514	3	2016	1.69231	0.576923	5.03695	11.4369	0	0	0	0.0234116	0.373496	8.97841
515	3	2020	1.16746	0.84775	6.00881	11.3844	0	0	0	0.0278123	0.0782214	9.34967
516	3	2015	1.8613	0.538462	5.03695	11.4502	0	0	0	0.0231316	0.330154	8.88322
517	3	2022	0.984954	0.766083	6.00881	11.3587	0	0	0	0.0276525	0.128077	9.51966
518	3	2019	1.27023	0.602926	6.00881	11.3974	0	0	0	0.025029	0.459296	9.2653
519	3	2021	1.05271	0.767696	6.00881	11.3715	0	0	0	0.027173	0.0967656	9.45313
520	3	2012	3.15616	0.461538	5.03695	11.4907	0	0	0	0.0219435	0.299217	8.35515
521	3	2014	2.08288	0.538462	5.03695	11.4636	0	0	0	0.0232816	0.378433	8.77075
522	3	2017	1.53987	0.576923	6.00881	11.4237	0	0	0	0.0238559	0.371	9.0728
523	3	2018	1.40494	0.601077	6.00881	11.4105	0	0	0	0.0237925	0.445076	9.16451
524	3	2018	1.45532	0.698105	4.38203	11.94	0	0	0	0.0301564	0.562791	9.21184
525	3	2012	3.09054	0.513514	4.38203	11.9929	0	0	0	0.0301503	0.457476	8.45872
526	3	2017	1.58925	0.657895	4.38203	11.9468	0	0	0	0.0296451	0.556488	9.1238
527	3	2020	1.20914	0.933312	4.38203	11.9284	0	0	0	0.0332117	0.253837	9.39715
528	3	2022	1.02281	0.988765	4.38203	11.9189	0	0	0	0.0311708	0.194654	9.56451
529	3	2021	1.09826	0.960212	4.38203	11.9234	0	0	0	0.030278	0.229145	9.49334
530	3	2016	1.74342	0.631579	4.38203	11.9543	0	0	0	0.0304272	0.56176	9.03121
531	3	2014	2.10682	0.578947	4.38203	11.9717	0	0	0	0.0301143	0.526976	8.84188
532	3	2019	1.30402	0.740737	4.38203	11.9339	0	0	0	0.0310166	0.563851	9.32161
533	3	2013	2.58605	0.552632	4.38203	11.9818	0	0	0	0.0307304	0.422311	8.63693
534	3	2015	1.90672	0.605263	4.38203	11.9625	0	0	0	0.0293423	0.550427	8.94168
535	3	2017	1.37139	0.62069	6.00881	11.4003	0	0	0	0.0264064	0.583835	9.11317
536	3	2015	1.63565	0.586207	3.85015	11.4292	0	0	0	0.0257541	0.520217	8.93695
537	3	2019	1.12027	0.615862	6.00881	11.3828	0	0	0	0.0269319	0.550093	9.31542
538	3	2021	0.932973	0.71136	6.00881	11.3722	0	0	0	0.029872	0.0890558	9.49837
539	3	2022	0.87529	0.71044	6.00881	11.3686	0	0	0	0.0296348	0.0936897	9.56219
540	3	2014	1.82036	0.586207	3.85015	11.4501	0	0	0	0.0266804	0.522931	8.82996
541	3	2016	1.49892	0.62069	3.85015	11.4129	0	0	0	0.025635	0.534046	9.02425
542	3	2020	1.03838	0.742333	6.00881	11.3768	0	0	0	0.0292428	0.0765943	9.39133
543	3	2013	2.33471	0.586207	3.80666	11.4769	0	0	0	0.0262991	0.346962	8.58111
544	3	2018	1.25469	0.617897	6.00881	11.3904	0	0	0	0.025886	0.517809	9.20211
545	3	2012	2.78327	0.551724	3.80666	11.5114	0	0	0	0.0263185	0.319446	8.40537
546	3	2017	1.07458	0.147059	7.69894	10.8746	0	0	0	0.07295	0.128116	9.80455
547	3	2021	0.761143	0.0714794	8.47616	10.7865	0	0	0	0.0727102	0.114192	10.1494
548	3	2022	0.71972	0.0638659	8.47824	10.7704	0	0	0	0.0783326	0.10821	10.2054
549	3	2013	1.56424	0.210526	7.93021	11.0175	0	0	0	0.078189	0.326511	9.42907
550	3	2020	0.835565	0.0798462	8.47387	10.8047	0	0	0	0.067564	0.130895	10.0561
551	3	2012	1.8334	0.263158	8.03722	11.0654	0	0	0	0.0536985	0.332061	9.27031
552	3	2018	0.991242	0.145371	7.98173	10.8484	0	0	0	0.0626209	0.126494	9.88527
553	3	2014	1.41475	0.210526	7.79893	10.975	0	0	0	0.079489	0.177661	9.52952
554	3	2019	0.904432	0.139135	8.34284	10.8253	0	0	0	0.0740442	0.110282	9.97692
555	3	2016	1.17236	0.147059	7.22839	10.9041	0	0	0	0.0760004	0.180155	9.71746
556	3	2015	1.28376	0.210526	7.24637	10.9374	0	0	0	0.0695166	0.166462	9.62668
557	3	2016	1.34492	0.702703	6.37161	10.296	0	0	0	0.0760817	0.294759	9.63004
558	3	2018	1.13721	0.667263	6.33328	10.1963	0	0	0	0.0723048	0.275355	9.79779
559	3	2015	1.47407	0.925926	6.52942	10.3499	0	0	0	0.0769784	0.28123	9.53835
560	3	2013	1.86468	0.851852	6.59304	10.4664	0	0	0	0.0716078	0.454254	9.30328
561	3	2022	0.817898	0.478509	6.33328	10.0253	0	0	0	0.0771736	0.299725	10.1274
562	3	2021	0.869656	0.497275	6.33328	10.0648	0	0	0	0.0734251	0.24825	10.066
563	3	2014	1.62896	0.851852	6.66696	10.4066	0	0	0	0.0738672	0.301968	9.43843
564	3	2017	1.2339	0.684211	6.33683	10.2449	0	0	0	0.0707577	0.300744	9.71619
565	3	2019	1.03573	0.650282	6.33328	10.1502	0	0	0	0.0786218	0.270381	9.89126
566	3	2012	2.18739	0.814815	6.51026	10.5293	0	0	0	0.0689054	0.422549	9.14367
567	3	2020	0.955768	0.528354	6.33328	10.1063	0	0	0	0.0726255	0.247327	9.97161
568	3	2019	1.11979	0.755533	8.84058	11.9689	0	0	0	0.0462515	0.347186	9.70729
569	3	2016	1.46103	0.75	8.65504	11.9689	0	0	0	0.0432282	0.528183	9.44129
570	3	2022	0.890685	0.840769	8.84058	11.9689	0	0	0	0.0455618	0.138611	9.9362
571	3	2014	1.77904	0.744186	8.37931	11.9689	0	0	0	0.0441524	0.526869	9.24436
572	3	2020	1.03983	0.862868	8.84058	11.9689	0	0	0	0.045926	0.162244	9.78138
573	3	2013	1.82418	0.782609	8.46695	11.9686	0	0	0	0.0418908	0.353533	9.2193
574	3	2017	1.33667	0.772727	8.8413	11.9689	0	0	0	0.0445329	0.385068	9.53025
575	3	2012	2.15603	0.711111	8.46253	11.9641	0	0	0	0.038117	0.373989	9.05217
576	3	2018	1.22731	0.745182	8.84058	11.9689	0	0	0	0.0447756	0.401545	9.61561
577	3	2015	1.60709	0.767442	8.37747	11.9689	0	0	0	0.0424366	0.508599	9.34601
578	3	2021	0.943801	0.84995	8.84058	11.9689	0	0	0	0.0438809	0.225784	9.87827
579	3	2017	1.25271	0.875	4.38203	10.7695	0	0	0	0.0416388	0.498752	9.50911
580	3	2013	1.70751	0.8	8.03916	10.8062	0	0	0	0.0399042	0.351339	9.19938
581	3	2020	0.972085	0.945	0	10.7546	0	0	0	0.0437557	0.187073	9.76273
582	3	2012	2.01997	0.8	8.23084	10.8201	0	0	0	0.0386063	0.378834	9.03133
583	3	2014	1.66427	0.866667	7.76004	10.7945	0	0	0	0.0421018	0.577054	9.22503
584	3	2015	1.50205	0.933333	7.37149	10.7846	0	0	0	0.0416895	0.567768	9.32759
585	3	2021	0.884056	0.940267	0	10.7512	0	0	0	0.0451548	0.169942	9.85765
586	3	2022	0.832093	0.943467	0	10.7482	0	0	0	0.0462794	0.14241	9.91823
587	3	2016	1.36797	0.875	6.72743	10.7764	0	0	0	0.0415139	0.54028	9.42109
588	3	2018	1.15236	0.889	2.48491	10.7636	0	0	0	0.0408385	0.492727	9.59261
589	3	2019	1.05044	0.879437	1.09861	10.7587	0	0	0	0.0421646	0.50477	9.68521
590	3	2020	1.41274	0.71187	8.89261	12.255	0	0	0	0.0368955	0.233906	9.29164
591	3	2022	1.18874	0.709935	8.89261	12.2512	0	0	0	0.0383618	0.16076	9.46429
592	3	2015	2.25254	0.607143	8.89563	12.2796	0	0	0	0.0313933	0.675561	8.82512
593	3	2017	1.84649	0.680851	8.89563	12.266	0	0	0	0.0356011	0.623285	9.02389
594	3	2013	2.72185	0.636364	8.6174	12.3022	0	0	0	0.0338748	0.387848	8.63586
595	3	2012	3.23359	0.555556	8.58672	12.3187	0	0	0	0.0325282	0.436959	8.46358
596	3	2018	1.68915	0.684979	8.8922	12.2614	0	0	0	0.0322698	0.620379	9.11295
597	3	2016	2.03668	0.680851	8.89563	12.2719	0	0	0	0.0377426	0.7171	8.92585
598	3	2019	1.53562	0.67	8.89261	12.2578	0	0	0	0.0353098	0.626153	9.20824
599	3	2014	2.50679	0.563636	8.44827	12.2895	0	0	0	0.0345118	0.684604	8.71817
600	3	2021	1.27371	0.701457	8.89261	12.2529	0	0	0	0.0376733	0.244119	9.39524
601	3	2012	2.16835	1.73333	8.48281	11.268	0	0	0	0.0388799	0.407557	8.96712
602	3	2017	1.27013	1.27273	8.86248	11.4452	0	0	0	0.0407196	0.328473	9.50197
603	3	2016	1.38951	1.15625	7.44132	11.4444	0	0	0	0.0433427	0.378953	9.41214
604	3	2013	1.83607	1.76667	8.537	11.489	0	0	0	0.0427713	0.398828	9.13346
605	3	2021	0.896163	0.972786	9.6324	11.445	0	0	0	0.04822	0.209895	9.85072
606	3	2014	1.69343	1.76667	8.05769	11.4341	0	0	0	0.0432331	0.461502	9.21433
607	3	2019	1.06409	1.14406	9.62773	11.445	0	0	0	0.0441011	0.319994	9.67897
608	3	2020	0.986252	0.982341	9.63207	11.445	0	0	0	0.0484747	0.216129	9.75493
609	3	2022	0.842643	0.963905	9.63247	11.445	0	0	0	0.0373394	0.256412	9.9123
610	3	2015	1.52841	1.6	7.10332	11.4477	0	0	0	0.0429793	0.402089	9.31686
611	3	2018	1.16732	1.16982	9.57234	11.445	0	0	0	0.0440533	0.320706	9.58638
612	3	2014	1.59727	1.03571	4.09434	11.5387	0	0	0	0.0465957	0.336367	9.29771
613	3	2019	1.00815	0.96671	4.09434	11.5389	0	0	0	0.0514803	0.276013	9.75788
614	3	2015	1.44284	1.07143	4.09434	11.5388	0	0	0	0.0508484	0.291285	9.39939
615	3	2018	1.10491	0.966774	4.09434	11.5389	0	0	0	0.046527	0.255242	9.66624
616	3	2013	1.62481	1	4.09434	11.538	0	0	0	0.0438082	0.416547	9.28061
617	3	2020	0.933187	0.8562	4.09434	11.5389	0	0	0	0.0502205	0.193643	9.83516
618	3	2021	0.847811	0.832417	4.09434	11.5389	0	0	0	0.047887	0.205627	9.9311
619	3	2016	1.31525	1	4.09434	11.5389	0	0	0	0.0507624	0.30179	9.49198
620	3	2022	0.801646	0.809919	4.09434	11.5389	0	0	0	0.0460535	0.242774	9.98709
621	3	2012	1.92374	0.964286	4.09434	11.5345	0	0	0	0.0431474	0.402763	9.11173
622	3	2017	1.20114	0.967742	4.09434	11.5389	0	0	0	0.0476643	0.254134	9.58273
623	3	2022	0.879766	1.56204	10.3876	11.5391	0	0	0	0.0452344	0.198279	9.91971
624	3	2012	2.11258	0.958333	4.56435	11.5399	0	0	0	0.0405701	0.482033	9.04369
625	3	2021	0.938198	1.50388	9.8111	11.5391	0	0	0	0.0421668	0.302773	9.8554
626	3	2017	1.31609	1.19231	7.50439	11.5391	0	0	0	0.0388069	0.594338	9.51694
627	3	2014	1.73891	1.12	5.50126	11.5391	0	0	0	0.039322	0.549328	9.23834
628	3	2019	1.10676	1.23896	8.65782	11.5391	0	0	0	0.0413568	0.612425	9.69017
629	3	2016	1.43719	1.15385	6.95655	11.5391	0	0	0	0.0407802	0.613194	9.42891
630	3	2020	1.0254	1.44783	9.23455	11.5391	0	0	0	0.0407838	0.264826	9.76652
631	3	2018	1.21414	1.23858	8.08117	11.5391	0	0	0	0.0394237	0.60757	9.59757
632	3	2013	1.78277	1	5.1358	11.539	0	0	0	0.0445889	0.405087	9.21344
633	3	2015	1.57657	1.2	6.32257	11.5391	0	0	0	0.0399435	0.584617	9.33636
634	3	2014	2.44899	0.8125	7.83637	12.2573	0	0	0	0.0343282	0.659839	8.68609
635	3	2013	2.66605	0.708333	7.80792	12.257	0	0	0	0.0322618	0.433396	8.60117
636	3	2016	1.98576	0.97561	7.85554	12.2573	0	0	0	0.0361783	0.675634	8.89577
637	3	2019	1.49603	1.02546	7.88005	12.2573	0	0	0	0.0354632	0.613331	9.17895
638	3	2017	1.80189	1.02439	7.86211	12.2573	0	0	0	0.0336967	0.610087	8.99293
639	3	2012	3.16205	0.680851	7.79729	12.243	0	0	0	0.0301903	0.478949	8.43055
640	3	2018	1.64713	1.02995	7.87131	12.2573	0	0	0	0.031191	0.640664	9.08273
641	3	2021	1.23503	1.07879	7.89655	12.2573	0	0	0	0.0341393	0.170931	9.37067
642	3	2022	1.15577	1.10971	7.90433	12.2573	0	0	0	0.0327577	0.125426	9.437
643	3	2020	1.37383	1.11034	7.88833	12.2573	0	0	0	0.0349455	0.151055	9.26417
644	3	2015	2.19833	0.795918	7.83597	12.2573	0	0	0	0.0350248	0.662996	8.79407
645	3	2020	0.96545	0.785714	6.88551	11.5107	0	0	0	0.0259155	0.0468267	9.28154
646	3	2015	1.49986	0.571429	6.47543	11.5111	0	0	0	0.0245009	0.418375	8.84101
647	3	2016	1.36103	0.571429	6.48616	11.5105	0	0	0	0.0249034	0.539501	8.93814
648	3	2018	1.14984	0.578714	6.88551	11.5107	0	0	0	0.0227268	0.435596	9.10676
649	3	2017	1.25326	0.571429	6.88551	11.5108	0	0	0	0.0230722	0.467385	9.02063
650	3	2021	0.864205	0.721957	6.88551	11.5107	0	0	0	0.0260329	0.109375	9.39233
651	3	2022	0.809163	0.725652	6.88551	11.5107	0	0	0	0.0267876	0.107396	9.45814
652	3	2013	2.44159	0.571429	6.45205	11.5128	0	0	0	0.0294668	0.294186	8.35373
653	3	2019	1.03494	0.584571	6.88551	11.5107	0	0	0	0.0231442	0.418191	9.21204
654	3	2012	2.89824	0.535714	6.43935	11.5056	0	0	0	0.0213002	0.28168	8.18228
655	3	2014	1.6529	0.642857	6.46303	11.5098	0	0	0	0.022332	0.409291	8.74385
656	3	2012	3.01988	0.238095	6.49224	11.7475	0	0	0	0.0245529	0.246319	8.28728
657	3	2021	0.982557	0.191	6.49224	11.7484	0	0	0	0.0295541	0.337103	9.41009
658	3	2016	1.53309	0.35	6.49224	11.7483	0	0	0	0.0244617	0.782635	8.96521
659	3	2013	2.52271	0.27907	6.49224	11.7489	0	0	0	0.0245478	0.274039	8.46716
660	3	2018	1.2872	0.185341	6.49224	11.7483	0	0	0	0.0251376	0.823822	9.14002
661	3	2022	0.911494	0.192371	6.49224	11.7484	0	0	0	0.0305214	0.24286	9.48517
662	3	2014	1.86536	0.27907	6.49224	11.748	0	0	0	0.0237715	0.596202	8.76904
663	3	2017	1.40904	0.195122	6.49224	11.7485	0	0	0	0.0253836	0.672952	9.04958
664	3	2020	1.08668	0.201657	6.49224	11.7484	0	0	0	0.0288264	0.246142	9.30937
665	3	2015	1.69871	0.272727	6.49224	11.7486	0	0	0	0.0230786	0.720993	8.86262
666	3	2019	1.1617	0.173667	6.49224	11.7484	0	0	0	0.0274019	0.807951	9.24261
667	3	2017	1.42289	0.425926	6.88551	12.4917	0	0	0	0.0256514	0.651352	9.05707
668	3	2019	1.16346	0.507782	6.88551	12.4917	0	0	0	0.0262523	0.702486	9.25837
669	3	2016	1.55088	0.333333	6.48616	12.4917	0	0	0	0.0241544	0.674375	8.97094
670	3	2013	2.69411	0.322034	6.45205	12.4917	0	0	0	0.0227809	0.443317	8.4187
671	3	2018	1.30305	0.460818	6.88551	12.4917	0	0	0	0.0250011	0.66798	9.14505
672	3	2015	1.69825	0.333333	6.47543	12.4917	0	0	0	0.0219003	0.679771	8.88017
673	3	2020	1.0904	0.669022	6.88551	12.4917	0	0	0	0.0285291	0.290338	9.32322
674	3	2022	0.90968	0.812348	6.88551	12.4917	0	0	0	0.0284778	0.232373	9.50443
675	3	2012	3.21152	0.305085	6.43935	12.492	0	0	0	0.0219803	0.43708	8.24302
676	3	2021	0.979695	0.737217	6.88551	12.4917	0	0	0	0.0302402	0.274649	9.43028
677	3	2014	1.90199	0.316667	6.46303	12.4917	0	0	0	0.0225072	0.738734	8.76686
678	3	2018	1.3961	0.376554	6.86276	12.5279	0	0	0	0.0248686	0.618313	9.08432
679	3	2021	1.06415	0.469275	6.86276	12.5617	0	0	0	0.0286381	0.148767	9.35582
680	3	2020	1.17589	0.46108	6.86276	12.5504	0	0	0	0.0271192	0.106556	9.25598
681	3	2022	0.986218	0.485176	6.86276	12.5728	0	0	0	0.0297658	0.116987	9.43188
682	3	2014	2.01572	0.283333	5.29832	12.4825	0	0	0	0.0222861	0.533154	8.71703
683	3	2013	2.7727	0.25	5.99146	12.471	0	0	0	0.0214033	0.201711	8.39818
684	3	2019	1.24992	0.387825	6.86276	12.5392	0	0	0	0.0251508	0.596923	9.19492
685	3	2015	1.81614	0.278689	5.29832	12.4939	0	0	0	0.0232514	0.593836	8.82129
686	3	2017	1.51745	0.357143	6.86276	12.5166	0	0	0	0.0237514	0.532207	9.00098
687	3	2012	3.28301	0.237288	5.99146	12.4595	0	0	0	0.021285	0.202694	8.22924
688	3	2016	1.65408	0.345455	5.29832	12.5053	0	0	0	0.023642	0.605806	8.91476
689	3	2012	2.80333	0.425	7.47704	12.5175	0	0	0	0.0372016	0.525371	8.41183
690	3	2019	1.06943	0.533897	8.62479	12.5102	0	0	0	0.0468186	0.476394	9.37552
691	3	2021	0.899401	0.530237	8.62479	12.5102	0	0	0	0.0511476	0.317984	9.54867
692	3	2020	0.996682	0.526923	8.62479	12.5102	0	0	0	0.0475003	0.310195	9.44597
693	3	2016	1.43908	0.493976	8.64259	12.5105	0	0	0	0.04212	0.581168	9.07864
694	3	2022	0.846076	0.543462	8.62479	12.5102	0	0	0	0.0484731	0.278553	9.60979
695	3	2018	1.19914	0.520942	8.62479	12.5102	0	0	0	0.0447769	0.535786	9.26103
696	3	2013	2.36546	0.444444	7.47704	12.5135	0	0	0	0.0377152	0.528658	8.58167
697	3	2017	1.31297	0.505882	8.62461	12.5103	0	0	0	0.0431517	0.558867	9.17035
698	3	2015	1.58301	0.463415	7.47704	12.5108	0	0	0	0.0390694	0.575476	8.98331
699	3	2014	1.76335	0.463415	7.47704	12.5117	0	0	0	0.0393405	0.558697	8.87543
700	3	2021	1.03551	0.446636	4.96981	10.014	0	0	0	0.0405257	0.223761	9.57422
701	3	2013	2.59401	0.4	4.89035	10.0189	0	0	0	0.0374322	0.29592	8.65591
702	3	2019	1.22887	0.449364	4.96981	10.014	0	0	0	0.0371842	0.51984	9.40302
703	3	2017	1.49628	0.454545	5.01064	10.014	0	0	0	0.037699	0.410024	9.20613
704	3	2016	1.63252	0.363636	4.86753	10.0142	0	0	0	0.0358791	0.446492	9.11899
705	3	2018	1.36534	0.435727	4.96284	10.014	0	0	0	0.0379901	0.466706	9.29771
706	3	2022	0.972331	0.4855	4.96981	10.014	0	0	0	0.0391396	0.315989	9.63718
707	3	2014	1.97534	0.4	4.89035	10.0158	0	0	0	0.0366481	0.556715	8.92838
708	3	2020	1.14422	0.4833	4.96981	10.014	0	0	0	0.0379841	0.325469	9.4744
709	3	2012	3.09965	0.4	4.89035	10.0271	0	0	0	0.0402119	0.227255	8.47783
710	3	2015	1.77953	0.363636	4.89035	10.0146	0	0	0	0.0366995	0.314201	9.03277
711	3	2013	2.62225	0.326087	5.80814	11.9963	0	0	0	0.024812	0.367592	8.43055
712	3	2015	1.68839	0.340426	5.80814	11.9954	0	0	0	0.0256867	0.780123	8.8708
713	3	2012	3.13344	0.326087	5.80814	11.9928	0	0	0	0.0249228	0.349135	8.25245
714	3	2021	0.979391	0.731167	6.90776	11.9951	0	0	0	0.0318516	0.31316	9.4154
715	3	2020	1.07849	0.693229	6.90776	11.995	0	0	0	0.0316993	0.212898	9.31902
716	3	2014	1.88448	0.340426	5.80814	11.9944	0	0	0	0.0259423	0.751303	8.76092
717	3	2017	1.40047	0.452381	6.90776	11.9951	0	0	0	0.0397239	0.721052	9.05777
718	3	2022	0.918768	0.793194	6.90776	11.9951	0	0	0	0.0333731	0.16864	9.4793
719	3	2016	1.53355	0.439024	5.80814	11.9949	0	0	0	0.0298082	0.800929	8.96699
720	3	2019	1.14855	0.5325	6.90776	11.9951	0	0	0	0.0282456	0.755547	9.25608
721	3	2018	1.28136	0.49081	6.90776	11.995	0	0	0	0.0300435	0.74981	9.14666
722	3	2014	1.95953	1.11765	6.46303	10.6899	0	0	0	0.0294446	0.503782	8.7794
723	3	2013	2.68898	0.411765	6.45205	10.7003	0	0	0	0.0283305	0.343758	8.46295
724	3	2020	1.12649	0.568857	6.88551	10.6684	0	0	0	0.0308235	0.117302	9.333
725	3	2019	1.19634	0.49775	6.88551	10.6696	0	0	0	0.0278705	0.550483	9.27285
726	3	2012	3.20781	0.352941	6.43935	10.7152	0	0	0	0.0279062	0.231126	8.28652
727	3	2022	0.945154	0.568857	6.88551	10.6669	0	0	0	0.0322408	0.193474	9.50852
728	3	2015	1.77343	0.411765	6.47543	10.6826	0	0	0	0.0272242	0.398315	8.87919
729	3	2021	1.00943	0.568857	6.88551	10.6675	0	0	0	0.0314754	0.117795	9.44272
730	3	2017	1.467	0.5	6.88551	10.6739	0	0	0	0.0287778	0.561307	9.06889
731	3	2016	1.60633	0.4375	6.48616	10.6775	0	0	0	0.0285587	0.548555	8.97816
732	3	2018	1.33631	0.497563	6.88551	10.6713	0	0	0	0.0284547	0.543279	9.1622
733	3	2012	2.87584	0.207792	7.6009	13.08	1	0	0	0.0254968	0.289921	8.22604
734	3	2019	1.01015	0.245681	7.6009	13.08	1	1	1	0.0344219	0.739336	9.27228
735	3	2014	1.68027	0.22293	7.6009	13.08	1	0	0	0.0258703	0.710491	8.76343
736	3	2018	1.12522	0.253648	7.6009	13.08	1	1	1	0.0292905	0.765599	9.1644
737	3	2013	2.39035	0.212903	7.6009	13.08	1	0	0	0.0240314	0.311164	8.41094
738	3	2020	0.935335	0.258956	7.6009	13.08	1	1	1	0.0356071	0.314024	9.34923
739	3	2021	0.843431	0.258828	7.6009	13.08	1	1	1	0.0378619	0.340805	9.45266
740	3	2017	1.22977	0.262411	7.6009	13.08	1	1	1	0.0296882	0.752912	9.07555
741	3	2015	1.49617	0.227848	7.6009	13.08	1	0	0	0.0272903	0.733386	8.87947
742	3	2016	1.3503	0.273381	7.6009	13.08	1	0	0	0.0277799	0.829848	8.98206
743	3	2022	0.789756	0.259406	7.6009	13.08	1	1	1	0.0389168	0.195532	9.51841
744	3	2018	1.2954	0.657381	7.30519	12.0206	0	0	0	0.0266829	0.629326	9.16461
745	3	2013	2.89609	0.5	7.19369	12.0204	0	0	0	0.0234323	0.339573	8.36007
746	3	2019	1.16383	0.651953	7.29166	12.0206	0	0	0	0.0262783	0.624083	9.27172
747	3	2020	1.09175	0.70815	7.28207	12.0206	0	0	0	0.0273621	0.299332	9.33565
748	3	2015	1.69451	0.478261	7.15929	12.0205	0	0	0	0.023104	0.506161	8.89604
749	3	2022	0.927592	0.7166	7.26892	12.0206	0	0	0	0.0296016	0.295016	9.4986
750	3	2017	1.41187	0.642857	7.32317	12.0205	0	0	0	0.0284057	0.592003	9.07852
751	3	2016	1.55172	0.658537	7.31986	12.0206	0	0	0	0.0253008	0.474489	8.98407
752	3	2012	3.39134	0.386364	7.20564	12.0207	0	0	0	0.023118	0.363484	8.20221
753	3	2021	0.989762	0.71315	7.27448	12.0206	0	0	0	0.0280916	0.342197	9.43372
754	3	2014	1.89772	0.488889	7.18539	12.0206	0	0	0	0.0231963	0.499768	8.78278
755	3	2022	0.817673	0.892452	6.24222	11.9352	0	0	0	0.0325047	0.120548	9.5683
756	3	2015	1.50334	0.72973	6.68461	11.9352	0	0	0	0.0264024	0.662127	8.95931
757	3	2021	0.874925	0.838364	6.24222	11.9352	0	0	0	0.0301099	0.189341	9.50062
758	3	2020	0.963268	0.988071	6.24222	11.9352	0	0	0	0.0302956	0.224847	9.40443
759	3	2014	1.6661	0.702703	6.68461	11.9352	0	0	0	0.0270512	0.694179	8.85652
760	3	2012	2.98291	0.567568	6.60665	11.9334	0	0	0	0.0275288	0.514281	8.2741
761	3	2018	1.15129	0.746946	6.24804	11.9352	0	0	0	0.0263357	0.773027	9.22612
762	3	2017	1.25831	0.756757	6.29157	11.9352	0	0	0	0.0253084	0.787289	9.13723
763	3	2013	2.54648	0.594595	6.61607	11.9355	0	0	0	0.0276849	0.457188	8.43229
764	3	2016	1.37535	0.72973	6.47697	11.9352	0	0	0	0.0257236	0.580152	9.04829
765	3	2019	1.03331	0.747784	6.24222	11.9352	0	0	0	0.0273724	0.833278	9.33424
766	3	2014	1.44065	1.30769	7.85903	11.1543	0	0	0	0.0266546	0.532313	8.82321
767	3	2012	2.47332	1.23077	7.82285	11.1137	0	0	0	0.0270347	0.414033	8.28274
768	3	2017	1.08208	1.21429	8.00637	11.2145	0	0	0	0.0264231	0.53395	9.10941
769	3	2019	0.88903	1.25136	7.90802	11.2541	0	0	0	0.0290644	0.479131	9.30592
770	3	2018	0.985294	1.27707	7.71244	11.2343	0	0	0	0.027887	0.482276	9.20312
771	3	2016	1.18916	1.35714	7.61727	11.1945	0	0	0	0.0266538	0.43886	9.01506
772	3	2015	1.3074	1.38462	7.90101	11.1745	0	0	0	0.0268627	0.490542	8.92026
773	3	2020	0.819675	1.26171	7.77779	11.2738	0	0	0	0.0302048	0.172664	9.38715
774	3	2022	0.695881	1.25921	7.8067	11.3128	0	0	0	0.0329234	0.23562	9.55088
775	3	2013	2.06983	1.30769	7.84031	11.1341	0	0	0	0.0269985	0.493489	8.46083
776	3	2021	0.741117	1.2575	7.86442	11.2933	0	0	0	0.0265905	0.19672	9.4879
777	3	2022	0.996535	1.59447	6.64509	11.1863	0	0	0	0.0355782	0.230344	9.63548
778	3	2021	1.0643	1.55011	6.64509	11.1863	0	0	0	0.0304704	0.251984	9.56969
779	3	2014	2.09151	1.25	6.38351	11.1863	0	0	0	0.0294671	0.499482	8.89412
780	3	2019	1.26578	1.46	6.64769	11.1863	0	0	0	0.0334626	0.672887	9.39632
781	3	2013	2.57169	1.2	6.37161	11.1863	0	0	0	0.0295025	0.661591	8.68744
782	3	2015	1.87631	1.31579	6.72982	11.1863	0	0	0	0.0287233	0.464838	9.0027
783	3	2020	1.17731	1.7875	6.64509	11.1863	0	0	0	0.0405712	0.227797	9.46877
784	3	2016	1.69257	1.36842	6.66058	11.1863	0	0	0	0.0306741	0.411265	9.10576
785	3	2017	1.5317	1.36842	6.66058	11.1863	0	0	0	0.0345422	0.635273	9.20563
786	3	2012	3.04109	1.21053	6.39693	11.1708	0	0	0	0.0310065	0.524495	8.51979
787	3	2018	1.3976	1.41437	6.65157	11.1863	0	0	0	0.0331826	0.686034	9.29725
788	3	2020	1.03876	0.457929	6.7511	11.1679	0	0	0	0.053093	0.322674	9.4907
789	3	2022	0.882704	0.496048	6.75344	11.1708	0	0	0	0.056355	0.31546	9.65349
790	3	2017	1.34675	0.53125	6.74524	11.1596	0	0	0	0.0503884	0.592013	9.23103
791	3	2018	1.23177	0.553813	6.74759	11.1631	0	0	0	0.0510693	0.571218	9.32027
792	3	2014	1.79725	0.695652	6.58064	11.1417	0	0	0	0.0538159	0.55673	8.94246
793	3	2016	1.46797	0.548387	6.73815	11.155	0	0	0	0.050292	0.538084	9.14484
794	3	2021	0.939203	0.476714	6.75227	11.1696	0	0	0	0.0550194	0.337256	9.59144
795	3	2012	2.43431	0.681818	5.8999	11.1194	0	0	0	0.0545486	0.630184	8.63906
796	3	2013	2.09556	0.681818	6.25767	11.132	0	0	0	0.0507147	0.626056	8.7889
797	3	2015	1.60376	0.695652	6.7178	11.1492	0	0	0	0.0544711	0.509475	9.05637
798	3	2019	1.11445	0.577063	6.74993	11.1658	0	0	0	0.0570752	0.555106	9.42036
799	3	2014	1.74263	0.864865	8.02682	12.0036	0	0	0	0.0274431	0.457779	8.89522
800	3	2020	0.990728	1.15963	7.95823	12.0042	0	0	0	0.0336215	0.0579743	9.45993
801	3	2021	0.897516	1.02653	7.95928	12.0048	0	0	0	0.0339132	0.0719825	9.55874
802	3	2012	2.53206	0.783784	8.63533	12.0033	0	0	0	0.0280082	0.61355	8.52158
803	3	2018	1.18542	0.938973	7.95156	12.004	0	0	0	0.0273677	0.519227	9.28052
804	3	2016	1.43214	0.918919	7.91316	12.0039	0	0	0	0.0282545	0.457434	9.09144
805	3	2017	1.30074	0.945946	7.94343	12.0051	0	0	0	0.0287974	0.530042	9.18769
806	3	2013	2.12784	0.837838	8.45956	12.0056	0	0	0	0.0265205	0.583821	8.69551
807	3	2019	1.06481	0.944243	7.95578	12.0049	0	0	0	0.0305595	0.47977	9.38782
808	3	2015	1.56601	0.916667	7.97005	12.0053	0	0	0	0.0286105	0.527025	9.00209
809	3	2022	0.8443	0.994743	7.95997	12.0043	0	0	0	0.0351134	0.0936343	9.61986
810	3	2020	1.056	1.12925	8.66647	11.9099	0	0	0	0.0347223	0.170754	9.48364
811	3	2016	1.51484	0.933333	8.66337	11.9099	0	0	0	0.0315188	0.673642	9.12282
812	3	2013	2.14579	0.8125	8.47366	11.9103	0	0	0	0.0335611	0.571605	8.77462
813	3	2021	0.953097	1.15907	8.66613	11.9099	0	0	0	0.0363206	0.169656	9.58617
814	3	2018	1.2507	0.996367	8.67249	11.9099	0	0	0	0.0319526	0.662729	9.31443
815	3	2019	1.13465	1.02547	8.66768	11.9099	0	0	0	0.0338936	0.733759	9.41181
816	3	2014	1.85276	0.84375	8.48343	11.9097	0	0	0	0.0285029	0.728939	8.92146
817	3	2022	0.895766	1.18818	8.66596	11.9099	0	0	0	0.0374458	0.122351	9.64821
818	3	2017	1.3821	0.966667	8.69031	11.9099	0	0	0	0.0321062	0.669067	9.21453
819	3	2015	1.66255	0.875	8.55834	11.9099	0	0	0	0.0305923	0.670924	9.02978
820	3	2012	2.50614	0.75	8.47512	11.9082	0	0	0	0.032474	0.538608	8.61939
821	3	2012	1.90458	1.81818	4.18965	10.9155	0	0	0	0.0264656	0.510237	8.29754
822	3	2014	1.11753	1.5	3.29584	10.9474	0	0	0	0.0257265	0.43326	8.83069
823	3	2016	0.919423	1.53846	4.89035	10.9768	0	0	0	0.0261469	0.444556	9.02582
824	3	2022	0.535739	1.43736	4.94876	11.0511	0	0	0	0.037374	0.068487	9.56592
825	3	2020	0.643573	1.43836	4.90527	11.0284	0	0	0	0.0304287	0.0600905	9.38253
826	3	2019	0.692607	1.22115	5.10595	11.0163	0	0	0	0.0278603	0.504625	9.3091
827	3	2015	1.01527	1.5	4.60517	10.9624	0	0	0	0.0262833	0.498159	8.92665
828	3	2013	1.60038	1.66667	6.91968	10.9318	0	0	0	0.0251368	0.424507	8.47157
829	3	2018	0.769734	1.24446	4.59512	11.0037	0	0	0	0.0263899	0.492627	9.20352
830	3	2017	0.84196	1.38462	5.90263	10.9905	0	0	0	0.0263643	0.561619	9.11383
831	3	2021	0.574855	1.43755	4.98361	11.04	0	0	0	0.0296181	0.0782916	9.49544
832	3	2019	1.13547	0.78149	8.57054	12.4385	0	0	0	0.02694	0.74979	9.29063
833	3	2014	1.88221	0.7	8.41627	12.389	0	0	0	0.0259685	0.596797	8.78523
834	3	2015	1.67744	0.770833	8.537	12.399	0	0	0	0.0262577	0.639945	8.90041
835	3	2022	0.872191	0.918521	8.57092	12.4677	0	0	0	0.0312093	0.134084	9.55443
836	3	2020	1.04457	0.938091	8.57073	12.4483	0	0	0	0.0296601	0.306732	9.37407
837	3	2012	3.98317	0.6	8.33854	12.369	0	0	0	0.025146	0.430354	8.0356
838	3	2021	0.93938	0.889312	8.57092	12.458	0	0	0	0.0310627	0.28986	9.48021
839	3	2018	1.26636	0.7686	8.5696	12.4286	0	0	0	0.0254643	0.664663	9.18153
840	3	2017	1.38668	0.74	8.56674	12.4188	0	0	0	0.0259924	0.706419	9.09077
841	3	2013	3.36911	0.64	8.35514	12.379	0	0	0	0.02554	0.453782	8.20303
842	3	2016	1.53092	0.76	8.5635	12.4089	0	0	0	0.0264504	0.59958	8.99181
843	3	2016	0.866257	1.55556	5.63121	10.5595	0	0	0	0.0237208	0.380362	9.00393
844	3	2022	0.500071	1.346	5.58725	10.5594	0	0	0	0.028641	0.0871247	9.55336
845	3	2021	0.538062	1.36011	5.60212	10.5482	0	0	0	0.0278176	0.0778055	9.48014
846	3	2014	1.07309	0.6	5.26269	10.5595	0	0	0	0.0237331	0.482005	8.78981
847	3	2012	2.23856	0.5	5.40717	10.5595	0	0	0	0.0231902	0.341277	8.05452
848	3	2017	0.791798	1.4	5.68017	10.5482	0	0	0	0.0235763	0.419997	9.09381
849	3	2018	0.72011	1.1368	5.54126	10.5595	0	0	0	0.0245911	0.445136	9.18871
850	3	2015	0.959951	0.777778	5.63121	10.5482	0	0	0	0.023214	0.423278	8.90123
851	3	2019	0.650332	1.2546	5.62402	10.5482	0	0	0	0.0251685	0.423241	9.29063
852	3	2020	0.60046	1.33044	5.57595	10.5595	0	0	0	0.0272001	0.0453902	9.37042
853	3	2013	1.85155	0.6	5.90536	10.5481	0	0	0	0.0252347	0.352881	8.24433
854	3	2021	0.816496	2.06495	7.10168	11.4687	0	0	0	0.0272676	0.190308	9.57859
855	3	2017	1.18426	1.52381	7.17472	11.4687	0	0	0	0.0284818	0.672229	9.20673
856	3	2019	0.969757	1.6935	7.12367	11.4687	0	0	0	0.0318657	0.774518	9.40657
857	3	2012	2.5591	1.19048	6.90875	11.4669	0	0	0	0.0273456	0.569533	8.4362
858	3	2013	2.14312	1.2381	7.35756	11.4685	0	0	0	0.0275128	0.599435	8.61359
859	3	2022	0.768129	2.22752	7.07581	11.4687	0	0	0	0.0333435	0.14349	9.63965
860	3	2014	1.60501	1.33333	6.84907	11.4687	0	0	0	0.0274414	0.63681	8.90273
861	3	2015	1.44307	1.38095	7.10085	11.4687	0	0	0	0.0277762	0.49665	9.00908
862	3	2018	1.07361	1.56955	7.0282	11.4687	0	0	0	0.0293899	0.721581	9.30483
863	3	2020	0.897953	2.23311	7.06133	11.4687	0	0	0	0.0340176	0.205679	9.48349
864	3	2016	1.31097	1.47619	7.09008	11.4687	0	0	0	0.028994	0.587753	9.10509
865	3	2019	1.15857	0.316903	7.51316	12.8581	0	0	0	0.0358118	0.865017	9.33653
866	3	2013	2.78298	0.245098	6.79571	12.8588	0	0	0	0.0310711	0.544786	8.4602
867	3	2021	0.958576	0.417365	7.63964	12.8581	0	0	0	0.0445314	0.401118	9.52603
868	3	2012	3.29754	0.22549	6.73102	12.8561	0	0	0	0.029851	0.561315	8.29054
869	3	2015	1.6791	0.262136	6.86066	12.8582	0	0	0	0.0304377	0.861821	8.96546
870	3	2018	1.28134	0.299406	7.44892	12.8581	0	0	0	0.0340842	0.895397	9.23581
871	3	2022	0.899227	0.432425	7.7021	12.8581	0	0	0	0.0478819	0.154753	9.58994
872	3	2020	1.06879	0.382101	7.57712	12.8581	0	0	0	0.0389017	0.412189	9.41719
873	3	2017	1.39919	0.297872	7.38399	12.8581	0	0	0	0.0352118	0.83019	9.14783
874	3	2016	1.52784	0.297872	7.33498	12.8581	0	0	0	0.0343049	0.890257	9.05987
875	3	2014	1.8689	0.242718	6.83518	12.8578	0	0	0	0.0300331	0.826128	8.85837
876	3	2015	1.59589	0.509804	5.80814	13.2378	0	0	0	0.0419137	0.746566	9.1262
877	3	2018	1.21338	0.57638	7.68891	13.2395	0	0	0	0.0449079	0.726854	9.40022
878	3	2022	0.854655	0.664924	7.85593	13.2396	0	0	0	0.0527559	0.151447	9.75069
879	3	2019	1.0951	0.573442	7.80139	13.2396	0	0	0	0.0441389	0.70407	9.50279
880	3	2013	2.22019	0.486842	7.19594	13.2294	0	0	0	0.0401115	0.529899	8.79604
881	3	2012	2.642	0.470199	8.43294	13.2156	0	0	0	0.0701203	0.519375	8.62209
882	3	2016	1.44684	0.591241	6.68461	13.2388	0	0	0	0.0436606	0.795066	9.22424
883	3	2020	1.01586	0.664916	7.83913	13.2396	0	0	0	0.0478792	0.267178	9.5779
884	3	2021	0.911922	0.648574	7.85166	13.2396	0	0	0	0.0504381	0.267677	9.68583
885	3	2014	1.77465	0.320261	5.80814	13.2353	0	0	0	0.0408913	0.726275	9.02003
886	3	2017	1.32255	0.589928	7.35244	13.2393	0	0	0	0.0440292	0.718339	9.31407
887	3	2016	1.76482	0.337838	6.77992	12.5601	0	0	0	0.0362887	0.659412	9.25168
888	3	2022	1.05013	0.391	7.19519	12.5602	0	0	0	0.0463078	0.126038	9.77081
889	3	2021	1.11628	0.387537	7.19519	12.5602	0	0	0	0.0428285	0.237174	9.70972
890	3	2013	2.63586	0.296296	6.27852	12.5616	0	0	0	0.042235	0.293961	8.85052
891	3	2015	1.94491	0.304878	6.77992	12.5606	0	0	0	0.0364437	0.610346	9.15451
892	3	2014	2.16083	0.308642	6.27852	12.5596	0	0	0	0.0356347	0.589261	9.04923
893	3	2020	1.24243	0.379294	7.19519	12.5602	0	0	0	0.0405538	0.239029	9.60265
894	3	2018	1.47463	0.343653	7.19519	12.5602	0	0	0	0.037357	0.605034	9.43132
895	3	2019	1.3406	0.346413	7.19519	12.5602	0	0	0	0.0383805	0.622282	9.52661
896	3	2012	3.084	0.275	6.27852	12.5574	0	0	0	0.0386422	0.317464	8.6935
897	3	2017	1.61768	0.346667	7.19519	12.5603	0	0	0	0.0368194	0.616861	9.33873
898	3	2012	2.73537	0.666667	6.56808	12.1703	0	0	0	0.0299577	0.507613	8.61287
899	3	2020	1.06996	0.925184	7.85787	12.6399	0	0	0	0.0376353	0.319845	9.55152
900	3	2019	1.15343	0.841366	7.85632	12.6108	0	0	0	0.0354633	0.727997	9.47639
901	3	2018	1.26994	0.823854	7.85166	12.5761	0	0	0	0.032508	0.695981	9.38017
902	3	2013	2.29491	0.697674	6.68461	12.2711	0	0	0	0.0316626	0.407187	8.78844
903	3	2022	0.9051	1.03774	7.85825	12.6846	0	0	0	0.0434214	0.247804	9.71884
904	3	2016	1.51714	0.804878	7.82923	12.4852	0	0	0	0.0319068	0.739367	9.20231
905	3	2021	0.96394	0.993444	7.85825	12.6642	0	0	0	0.0402149	0.307131	9.65586
906	3	2017	1.39184	0.804878	7.83439	12.5347	0	0	0	0.0324015	0.687622	9.28851
907	3	2015	1.66133	0.761905	7.75491	12.4261	0	0	0	0.0299397	0.713522	9.11151
908	3	2014	1.83581	0.72093	7.07581	12.3554	0	0	0	0.0319866	0.782466	9.01164
909	3	2021	0.825405	1.14928	7.65917	11.9261	0	0	0	0.0502295	0.266498	9.82769
910	3	2014	1.5891	0.813953	7.48773	11.9261	0	0	0	0.0382315	0.516215	9.17264
911	3	2012	2.26711	0.767442	7.24993	11.9264	0	0	0	0.0387691	0.444515	8.8173
912	3	2019	0.991255	0.936239	7.63337	11.9261	0	0	0	0.0475977	0.460903	9.64459
913	3	2022	0.774287	1.18395	7.66996	11.9261	0	0	0	0.0508683	0.255279	9.89162
914	3	2013	1.95441	0.813953	7.37776	11.9261	0	0	0	0.0405319	0.412118	8.96572
915	3	2020	0.917831	1.08637	7.64731	11.9261	0	0	0	0.0474512	0.256779	9.72155
916	3	2017	1.19611	0.888889	7.6009	11.9261	0	0	0	0.0393957	0.498412	9.45673
917	3	2015	1.44205	0.863636	7.54539	11.9261	0	0	0	0.0383292	0.522249	9.26974
918	3	2016	1.31097	0.844444	7.57661	11.9261	0	0	0	0.0375807	0.546486	9.36503
919	3	2018	1.09432	0.903326	7.61825	11.9261	0	0	0	0.0453166	0.454471	9.54567
920	3	2015	1.51668	0.47619	10.1912	12.3855	0	0	0	0.0345954	0.909837	9.3138
921	3	2013	2.11147	0.403226	7.88983	12.3855	0	0	0	0.0342105	0.465279	8.98294
922	3	2014	1.68808	0.47619	7.96207	12.3855	0	0	0	0.034868	0.847218	9.20673
923	3	2012	2.51683	0.377049	7.88871	12.3853	0	0	0	0.0317539	0.509123	8.80732
924	3	2018	1.14476	0.749793	10.1912	12.3855	0	0	0	0.0385334	0.801742	9.59513
925	3	2019	1.03789	0.78795	10.1912	12.3855	0	0	0	0.041411	0.791384	9.69314
926	3	2020	0.961033	0.951704	10.1912	12.3855	0	0	0	0.0441289	0.373698	9.77007
927	3	2022	0.814449	1.10389	10.1912	12.3855	0	0	0	0.0460886	0.183194	9.93557
928	3	2017	1.25009	0.701754	10.1912	12.3855	0	0	0	0.0377018	0.80109	9.50711
929	3	2016	1.37261	0.684211	10.1912	12.3855	0	0	0	0.0365563	0.840429	9.41361
930	3	2021	0.866564	1.03446	10.1912	12.3855	0	0	0	0.0457511	0.34984	9.87354
931	3	2020	0.871389	0.908733	8.16764	12.3008	1	1	1	0.0423396	0.373584	9.77098
932	3	2021	0.785035	0.943136	8.14468	12.3006	1	1	1	0.0457318	0.281261	9.87534
933	3	2019	0.938461	0.821169	8.19285	12.3004	1	1	1	0.0404725	0.641287	9.69683
934	3	2015	1.37029	0.720588	8.29405	12.2986	1	0	0	0.0407724	0.642699	9.3183
935	3	2017	1.12932	0.796875	8.2514	12.2999	1	1	1	0.0443917	0.485775	9.5117
936	3	2022	0.736443	0.978241	8.12385	12.3007	1	1	1	0.0482969	0.181689	9.93924
937	3	2014	1.52102	0.705882	8.35867	12.3041	1	0	0	0.0349668	0.638422	9.21393
938	3	2012	2.1631	0.671642	8.49883	12.3106	1	0	0	0.0336006	0.355954	8.86177
939	3	2018	1.03702	0.803092	8.22067	12.3011	1	1	1	0.0389328	0.558596	9.59696
940	3	2016	1.23204	0.796875	8.29405	12.3018	1	1	1	0.0413704	0.616428	9.42464
941	3	2013	1.87761	0.691176	8.44527	12.2948	1	0	0	0.0361817	0.329009	9.00332
942	3	2017	1.3407	1.21053	8.00637	11.4029	0	0	0	0.0410673	0.557439	9.24551
943	3	2013	2.24382	0.952381	7.65917	11.403	0	0	0	0.035062	0.392782	8.73053
944	3	2019	1.11203	1.19445	7.96589	11.4029	0	0	0	0.0360964	0.609041	9.43252
945	3	2021	0.929269	1.28147	7.95367	11.4029	0	0	0	0.0386931	0.358245	9.61206
946	3	2022	0.86848	1.28868	7.95121	11.4029	0	0	0	0.0373348	0.281732	9.67972
947	3	2012	2.58507	0.904762	7.7878	11.4021	0	0	0	0.0318344	0.45738	8.58896
948	3	2016	1.46534	1.15789	8.53543	11.4029	0	0	0	0.032972	0.590723	9.15662
949	3	2018	1.22883	1.1758	7.98037	11.4029	0	0	0	0.0338898	0.58206	9.33265
950	3	2015	1.60748	1.04762	8.04975	11.4029	0	0	0	0.037861	0.560215	9.06404
951	3	2014	1.78588	1	7.77486	11.4029	0	0	0	0.0402098	0.607799	8.9588
952	3	2020	1.02775	1.27142	7.95788	11.4029	0	0	0	0.0369879	0.354009	9.51133
953	3	2013	2.09983	1.27273	7.5148	11.5352	0	0	0	0.0283432	0.303914	8.95325
954	3	2019	1.1843	1.48318	7.80016	11.5352	0	0	0	0.0321039	0.710269	9.52595
955	3	2021	0.987353	1.69545	7.79975	11.5352	0	0	0	0.0353971	0.289834	9.70784
956	3	2014	1.8507	1.27273	7.79688	11.5352	0	0	0	0.0285939	0.607752	9.07955
957	3	2016	1.53362	1.36364	7.70571	11.5352	0	0	0	0.0292456	0.629145	9.26748
958	3	2017	1.40833	1.40909	7.85864	11.5352	0	0	0	0.0305203	0.726362	9.35271
959	3	2022	0.923611	1.72185	7.79975	11.5352	0	0	0	0.0383714	0.208645	9.77457
960	3	2015	1.68706	1.31818	7.85864	11.5352	0	0	0	0.0286419	0.575286	9.17212
961	3	2020	1.10681	1.66545	7.79975	11.5352	0	0	0	0.033938	0.258695	9.59363
962	3	2018	1.29088	1.44832	7.79647	11.5352	0	0	0	0.030712	0.734686	9.43978
963	3	2012	2.4882	1.19048	7.6695	11.5353	0	0	0	0.0273058	0.338602	8.78355
964	3	2022	1.02476	0.906409	9.17004	11.5608	1	1	1	0.0406635	0.288731	9.62006
965	3	2014	2.1524	0.791667	9.26955	11.5607	1	0	0	0.0314855	0.631849	8.87794
966	3	2016	1.75003	0.791667	9.20231	11.5608	1	1	1	0.0317977	0.667543	9.08489
967	3	2017	1.5982	0.833333	9.21234	11.5608	1	1	1	0.0332057	0.637059	9.17565
968	3	2021	1.09895	0.949667	9.19604	11.5608	1	1	1	0.0391932	0.336324	9.55016
969	3	2019	1.3245	0.831292	9.20261	11.5608	1	1	1	0.0361398	0.67635	9.36349
970	3	2013	2.59751	0.75	9.00859	11.5605	1	0	0	0.0313729	0.520275	8.68997
971	3	2018	1.4503	0.829958	9.15652	11.5608	1	1	1	0.0345211	0.656141	9.27275
972	3	2012	3.09111	0.708333	9.278	11.5601	1	0	0	0.0295004	0.570168	8.51599
973	3	2020	1.22867	0.9969	9.16451	11.5608	1	1	1	0.0386758	0.335004	9.43859
974	3	2015	1.93908	0.791667	9.09963	11.5607	1	0	0	0.0311855	0.657728	8.98231
975	3	2017	1.4905	2.4375	7.83122	11.2362	0	0	0	0.0298715	0.673245	9.12837
976	3	2022	0.939969	3.32487	7.83122	11.2362	0	0	0	0.0342013	0.139409	9.58939
977	3	2019	1.22958	2.70869	7.83122	11.2362	0	0	0	0.0315001	0.585348	9.32081
978	3	2014	2.02001	2.33333	6.29157	11.2367	0	0	0	0.0283717	0.705848	8.82438
979	3	2020	1.13535	3.50146	7.83122	11.2362	0	0	0	0.0325946	0.228986	9.40055
980	3	2013	2.46757	2	6.68461	11.2378	0	0	0	0.0293758	0.569601	8.62425
981	3	2016	1.6336	2.375	7.83003	11.2363	0	0	0	0.0293005	0.558255	9.0367
982	3	2021	1.01008	3.17993	7.83122	11.2362	0	0	0	0.0277305	0.184802	9.51746
983	3	2018	1.35371	2.57275	7.83122	11.2362	0	0	0	0.0303128	0.710042	9.22464
984	3	2012	2.9563	1.73333	6.68461	11.241	0	0	0	0.0270017	0.481893	8.44355
985	3	2015	1.81161	2.4	6.29157	11.2364	0	0	0	0.0289096	0.59585	8.93327
986	3	2016	1.7388	0.964286	9.07165	11.6861	0	0	0	0.0314762	0.601047	9.08659
987	3	2018	1.44875	1.02879	9.09571	11.6716	0	0	0	0.0322891	0.766246	9.26908
988	3	2020	1.2307	1.30543	9.09684	11.6575	0	0	0	0.0357746	0.276414	9.4322
989	3	2012	3.09946	0.785714	9.26918	11.7163	0	0	0	0.0291241	0.663449	8.50856
990	3	2021	1.09205	1.21908	9.09684	11.6506	0	0	0	0.035687	0.275714	9.55173
991	3	2019	1.32414	1.05264	9.09661	11.6645	0	0	0	0.0336214	0.722652	9.35902
992	3	2014	2.14641	0.892857	9.03097	11.701	0	0	0	0.0310997	0.858544	8.87599
993	3	2015	1.93015	0.928571	9.05812	11.6935	0	0	0	0.0291397	0.687132	8.98218
994	3	2013	2.59177	0.857143	9.39266	11.7086	0	0	0	0.0305171	0.632007	8.68744
995	3	2022	1.01533	1.23388	9.09684	11.6437	0	0	0	0.0355629	0.181804	9.62457
996	3	2017	1.58932	1	9.09099	11.6788	0	0	0	0.0319956	0.762609	9.17647
997	3	2019	1.27021	0.95981	9.19391	11.302	0	0	0	0.0312105	0.568934	9.38631
998	3	2021	1.03804	1.237	9.86677	11.302	0	0	0	0.035618	0.0825451	9.58816
999	3	2012	2.90098	0.666667	6.31716	11.3012	0	0	0	0.0261422	0.435342	8.56044
1000	3	2015	1.85272	0.857143	7.27101	11.302	0	0	0	0.0286756	0.56989	9.00884
1001	3	2022	0.958062	1.25759	10.203	11.302	0	0	0	0.033753	0.0955042	9.66834
1002	3	2017	1.52574	0.95	8.52059	11.302	0	0	0	0.0290105	0.481044	9.20301
1003	3	2020	1.17502	1.289	9.53039	11.302	0	0	0	0.0349109	0.0772561	9.46421
1004	3	2013	2.452	0.761905	6.65415	11.3018	0	0	0	0.027576	0.439636	8.72859
1005	3	2018	1.39338	0.934143	8.85737	11.302	0	0	0	0.0298764	0.514901	9.29376
1006	3	2014	2.05091	0.809524	7.04316	11.302	0	0	0	0.0285268	0.568769	8.90721
1007	3	2016	1.67674	0.9	8.44956	11.302	0	0	0	0.0295254	0.45321	9.10864
1008	3	2013	2.39252	1.01923	8.43728	11.9924	0	0	0	0.056095	0.671092	8.86898
1009	3	2022	1.03311	1.49351	9.3566	11.9302	0	0	0	0.0710415	0.355685	9.70875
1010	3	2015	1.89884	1.17308	8.82864	11.9748	0	0	0	0.0598493	0.579639	9.10008
1011	3	2020	1.23671	1.30384	9.21791	11.9407	0	0	0	0.0616614	0.350037	9.52887
1012	3	2016	1.72004	1.08333	8.90327	11.9669	0	0	0	0.0582626	0.593048	9.19898
1013	3	2012	2.80627	0.941176	8.32264	12.0023	0	0	0	0.0525461	0.659857	8.70946
1014	3	2017	1.57653	1.11667	8.97803	11.9596	0	0	0	0.0583852	0.566296	9.2861
1015	3	2018	1.44241	1.19515	9.06254	11.9528	0	0	0	0.0591404	0.553934	9.37501
1016	3	2021	1.10221	1.39546	9.28924	11.9352	0	0	0	0.0647177	0.357488	9.644
1017	3	2014	2.08688	1.15385	8.78079	11.9833	0	0	0	0.0577143	0.578606	9.00565
1018	3	2019	1.32209	1.27915	9.14249	11.9465	0	0	0	0.0630295	0.53868	9.46211
1019	3	2018	1.49567	1.25579	9.36692	11.7575	0	0	0	0.0323953	0.597243	9.21443
1020	3	2015	1.97813	1.07143	9.28675	11.7575	0	0	0	0.0322076	0.690728	8.93485
1021	3	2014	2.21537	1	9.24638	11.7575	0	0	0	0.0326745	0.652495	8.82159
1022	3	2017	1.6363	1.17857	9.34784	11.7575	0	0	0	0.0330541	0.72781	9.12456
1023	3	2019	1.35236	1.33646	9.37975	11.7575	0	0	0	0.033287	0.764052	9.31515
1024	3	2012	3.26053	0.851852	8.83826	11.7575	0	0	0	0.0304051	0.530613	8.43511
1025	3	2021	1.12033	1.68944	9.39408	11.7575	0	0	0	0.0340757	0.230706	9.50338
1026	3	2020	1.26032	1.65742	9.38832	11.7575	0	0	0	0.0337045	0.238151	9.38564
1027	3	2022	1.04154	1.7918	9.39798	11.7575	0	0	0	0.0347109	0.117353	9.5763
1028	3	2013	2.71721	0.928571	8.95931	11.7575	0	0	0	0.0318272	0.463121	8.6174
1029	3	2016	1.79663	1.14286	9.31785	11.7575	0	0	0	0.0330369	0.749612	9.0311
1030	3	2020	1.20835	1.8686	8.30894	10.7875	0	0	0	0.0359678	0.0742554	9.38614
1031	3	2017	1.56332	1.63636	8.34284	10.7875	0	0	0	0.0335735	0.537334	9.12859
1032	3	2018	1.4238	1.65945	8.30326	10.7875	0	0	0	0.0334543	0.506096	9.22207
1033	3	2016	1.71337	1.63636	8.41339	10.7875	0	0	0	0.0327373	0.495693	9.03694
1034	3	2022	1.00348	1.9031	8.30894	10.7875	0	0	0	0.0387559	0.128546	9.57192
1035	3	2013	2.58821	1.45455	8.19174	10.7875	0	0	0	0.031515	0.381521	8.62443
1036	3	2015	1.90178	1.54545	8.32966	10.7875	0	0	0	0.0323483	0.501111	8.93261
1037	3	2021	1.07315	1.8869	8.30894	10.7875	0	0	0	0.0370226	0.113745	9.5048
1038	3	2019	1.30265	1.68018	8.30992	10.7875	0	0	0	0.0344838	0.470688	9.311
1039	3	2012	3.07492	1.36364	8.21906	10.7874	0	0	0	0.0301526	0.431287	8.45212
1040	3	2014	2.12227	1.54545	8.19091	10.7875	0	0	0	0.0324424	0.464416	8.82291
1041	3	2013	2.70046	0.6	8.30623	11.3419	0	0	0	0.029067	0.401871	8.6433
1042	3	2021	1.10616	0.87695	9.50681	11.2782	0	0	0	0.0338907	0.209842	9.53582
1043	3	2019	1.35118	0.746333	9.22759	11.2919	0	0	0	0.0323501	0.703374	9.33574
1044	3	2014	2.20993	0.6	8.56903	11.3325	0	0	0	0.0300754	0.509628	8.84376
1045	3	2017	1.62601	0.666667	8.94768	11.307	0	0	0	0.030867	0.602936	9.15059
1046	3	2020	1.25108	1.1054	9.36726	11.2849	0	0	0	0.036262	0.148564	9.41271
1047	3	2022	1.02523	0.92755	9.64601	11.2718	0	0	0	0.0346478	0.144092	9.6118
1048	3	2018	1.48492	0.705429	9.08772	11.2992	0	0	0	0.0313677	0.708215	9.24135
1049	3	2015	1.9944	0.65	8.75998	11.3236	0	0	0	0.0306132	0.497708	8.94637
1050	3	2012	3.19171	0.55	8.16508	11.3517	0	0	0	0.0280554	0.409984	8.47616
1051	3	2016	1.79021	0.666667	8.76045	11.3151	0	0	0	0.0289204	0.506501	9.05439
1052	3	2021	0.950898	1.05268	8.05579	11.4493	0	0	0	0.038685	0.341182	9.73044
1053	3	2014	1.80725	0.714286	7.93916	11.4493	0	0	0	0.0318073	0.651178	9.08829
1054	3	2015	1.63994	0.761905	8.06212	11.4493	0	0	0	0.0295506	0.579543	9.18543
1055	3	2020	1.05738	0.9605	8.05198	11.4493	0	0	0	0.0356846	0.316571	9.6243
1056	3	2018	1.2491	0.805	8.0507	11.4493	0	0	0	0.0334666	0.629141	9.45767
1057	3	2022	0.895132	1.09584	8.05261	11.4493	0	0	0	0.0398062	0.206491	9.79088
1058	3	2019	1.13455	0.8385	8.05674	11.4493	0	0	0	0.0353416	0.666514	9.55386
1059	3	2012	2.34786	0.666667	7.91096	11.4491	0	0	0	0.0306587	0.488713	8.82659
1060	3	2016	1.49635	0.772727	8.03301	11.4493	0	0	0	0.0332015	0.587585	9.27706
1061	3	2017	1.36648	0.772727	8.05801	11.4493	0	0	0	0.0346939	0.590958	9.36786
1062	3	2013	2.00677	0.714286	7.91022	11.4493	0	0	0	0.03114	0.505664	8.98357
1063	3	2019	1.04759	1.77759	8.02486	11.4295	0	0	0	0.0337991	0.550491	9.64089
1064	3	2014	1.66749	1.47619	7.82525	11.4295	0	0	0	0.0325101	0.589029	9.17606
1065	3	2016	1.37789	1.63636	8.00936	11.4295	0	0	0	0.0335885	0.472136	9.36683
1066	3	2017	1.26645	1.63636	8.03948	11.4295	0	0	0	0.0333536	0.534791	9.45117
1067	3	2015	1.51282	1.57143	7.8501	11.4295	0	0	0	0.0324884	0.570124	9.27341
1068	3	2020	0.974478	2.14332	8.01863	11.4295	0	0	0	0.0359805	0.189059	9.71323
1069	3	2012	2.11818	1.42857	7.82204	11.4292	0	0	0	0.0305417	0.484307	8.93682
1070	3	2018	1.1534	1.706	8.01169	11.4295	0	0	0	0.0333325	0.5436	9.54467
1071	3	2013	1.80882	1.47619	7.83953	11.4295	0	0	0	0.0313049	0.440855	9.0947
1072	3	2022	0.81767	2.32021	8.02027	11.4295	0	0	0	0.0405357	0.184512	9.88868
1073	3	2021	0.875564	2.23068	8.02158	11.4295	0	0	0	0.0342056	0.227634	9.82027
1074	3	2021	0.95953	3.70543	9.02473	10.9793	0	0	0	0.0412136	0.227174	9.74824
1075	3	2020	1.06411	3.57943	8.86982	10.9793	0	0	0	0.0404494	0.233266	9.64478
1076	3	2022	0.895471	3.83343	9.17926	10.9793	0	0	0	0.0431851	0.212039	9.81733
1077	3	2012	2.34293	2.6	7.22766	10.9824	0	0	0	0.0375987	0.426377	8.85552
1078	3	2014	1.81198	2.625	7.51152	10.98	0	0	0	0.0383648	0.491866	9.11251
1079	3	2019	1.14072	2.84576	8.71473	10.9793	0	0	0	0.0371998	0.647883	9.57526
1080	3	2018	1.25937	2.74553	8.55929	10.9793	0	0	0	0.0351176	0.679608	9.47631
1081	3	2016	1.50453	2.58824	8.3905	10.9795	0	0	0	0.0349279	0.612621	9.29844
1082	3	2013	2.00085	2.73333	7.38337	10.9808	0	0	0	0.0369393	0.410696	9.01335
1083	3	2015	1.64573	2.6875	7.66856	10.9797	0	0	0	0.0367196	0.608624	9.20874
1084	3	2017	1.37648	2.64706	8.40358	10.9794	0	0	0	0.0353768	0.632573	9.3874
1085	3	2014	1.7252	1.17857	8.07216	11.6138	0	0	0	0.043497	0.698361	9.14142
1086	3	2016	1.43444	1.2069	8.11133	11.6124	0	0	0	0.0431612	0.656472	9.32599
1087	3	2018	1.19957	1.3601	8.18897	11.6119	0	0	0	0.0433801	0.654492	9.5048
1088	3	2021	0.914839	1.65619	8.20604	11.6115	0	0	0	0.0510476	0.239019	9.77577
1089	3	2019	1.08753	1.40566	8.20029	11.6114	0	0	0	0.045231	0.573834	9.60286
1090	3	2017	1.31357	1.31034	8.15852	11.611	0	0	0	0.0444046	0.608868	9.41402
1091	3	2022	0.856042	1.63148	8.20658	11.6116	0	0	0	0.0394892	0.215633	9.8422
1092	3	2020	1.01545	1.61415	8.20467	11.6117	0	0	0	0.0473925	0.182144	9.67143
1093	3	2013	2.0629	1.14286	7.88871	11.608	0	0	0	0.0383606	0.478981	8.96265
1094	3	2015	1.56629	1.21429	8.10892	11.6102	0	0	0	0.041106	0.705861	9.23805
1095	3	2012	2.41569	0.851852	7.72046	11.6172	0	0	0	0.0378099	0.52357	8.80477
1096	3	2015	1.48069	1.05882	6.88755	10.8208	0	0	0	0.0362946	0.47145	9.25311
1097	3	2021	0.864608	1.615	7.86442	10.6992	0	0	0	0.0442819	0.114042	9.7911
1098	3	2012	2.23874	1	6.88959	10.9044	0	0	0	0.0342844	0.56761	8.83971
1099	3	2014	1.65301	1.05882	6.88551	10.8467	0	0	0	0.0353394	0.55259	9.14302
1100	3	2016	1.34711	1.16667	6.89366	10.7967	0	0	0	0.0373879	0.483227	9.34766
1101	3	2020	0.952774	1.63567	7.86442	10.716	0	0	0	0.0455078	0.0546384	9.694
1102	3	2013	1.91168	1.05882	6.88959	10.8745	0	0	0	0.0326872	0.547513	8.99764
1103	3	2019	1.02331	1.29422	7.86442	10.7341	0	0	0	0.0418467	0.480649	9.62258
1104	3	2022	0.815041	1.60076	7.86442	10.6836	0	0	0	0.0423681	0.137211	9.85014
1105	3	2018	1.13283	1.22883	7.86404	10.7535	0	0	0	0.0382354	0.54439	9.52091
1106	3	2017	1.23474	1.16667	7.83992	10.7743	0	0	0	0.0380926	0.467896	9.43476
1107	3	2020	1.0456	1.11028	6.82546	11.5635	0	0	0	0.0384045	0.115445	9.66148
1108	3	2016	1.47014	0.931034	7.19519	11.5984	0	0	0	0.0344253	0.461875	9.32072
1109	3	2014	1.77022	0.928571	7.45008	11.617	0	0	0	0.0331529	0.43619	9.13497
1110	3	2017	1.34875	0.931034	7.06732	11.5894	0	0	0	0.0369388	0.350787	9.40689
1111	3	2018	1.23622	0.941	6.98657	11.5806	0	0	0	0.0373377	0.381383	9.49401
1112	3	2013	1.93164	0.892857	7.45008	11.6267	0	0	0	0.0327027	0.35452	9.0477
1113	3	2015	1.6073	0.928571	7.2724	11.6076	0	0	0	0.0315375	0.429714	9.23151
1114	3	2019	1.11772	0.949655	6.90575	11.572	0	0	0	0.0358822	0.384962	9.59479
1115	3	2022	0.88616	1.12428	6.66568	11.5473	0	0	0	0.0421367	0.132459	9.82693
1116	3	2012	2.26192	0.857143	7.52941	11.6366	0	0	0	0.0316938	0.395671	8.88986
1117	3	2021	0.945407	1.1178	6.74524	11.5553	0	0	0	0.0427582	0.124296	9.76221
1118	3	2020	0.947011	1.09259	7.25064	11.2057	0	0	0	0.0426854	0.254789	9.79624
1119	3	2019	1.01425	1.00194	7.23993	11.206	0	0	0	0.0425859	0.344535	9.72765
1120	3	2016	1.33895	0.888889	7.23921	11.2049	0	0	0	0.0422984	0.503922	9.44991
1121	3	2013	1.82417	1.07143	7.33954	11.2108	0	0	0	0.0380166	0.401193	9.14067
1122	3	2021	0.849341	1.12518	7.24137	11.2058	0	0	0	0.0498193	0.188809	9.90509
1123	3	2018	1.1167	0.972833	7.25205	11.2055	0	0	0	0.0387747	0.357212	9.63142
1124	3	2014	1.61546	0.882353	7.16935	11.2029	0	0	0	0.0372984	0.498677	9.26217
1125	3	2022	0.802774	1.15871	7.24922	11.2058	0	0	0	0.0456819	0.140407	9.96147
1126	3	2015	1.46597	0.941176	7.28207	11.2074	0	0	0	0.0398221	0.488523	9.35928
1127	3	2017	1.225	0.944444	7.23778	11.2063	0	0	0	0.0367838	0.364556	9.53885
1128	3	2012	2.13422	1.07143	7.16317	11.1968	0	0	0	0.0380758	0.454173	8.98369
1129	3	2016	1.18704	1.83871	7.09174	11.6586	0	0	0	0.0359437	0.4713	9.53119
1130	3	2021	0.757173	2.07897	6.20254	11.6586	0	0	0	0.0421844	0.187178	9.98082
1131	3	2018	0.995437	1.89123	6.57786	11.6586	0	0	0	0.0359676	0.436031	9.70723
1132	3	2020	0.843481	2.06107	6.3081	11.6586	0	0	0	0.0396489	0.194999	9.87287
1133	3	2022	0.71536	2.09576	6.11147	11.6586	0	0	0	0.0441025	0.204169	10.0376
1134	3	2014	1.42567	1.93103	7.36771	11.6583	0	0	0	0.0359273	0.424684	9.34801
1135	3	2015	1.2949	1.96552	7.18235	11.6586	0	0	0	0.0353335	0.435281	9.44423
1136	3	2019	0.900837	1.91023	6.43133	11.6586	0	0	0	0.0377406	0.405729	9.80709
1137	3	2017	1.08704	1.87097	6.74876	11.6586	0	0	0	0.0365127	0.3888	9.6192
1138	3	2013	1.54436	2	7.36834	11.6607	0	0	0	0.0343487	0.401779	9.26804
1139	3	2012	1.81005	2	7.42655	11.6449	0	0	0	0.0342703	0.414034	9.1093
1140	3	2019	0.82741	0.685089	7.52078	11.2934	0	0	0	0.0478155	0.410786	9.74402
1141	3	2016	1.09619	0.638298	7.32119	11.2934	0	0	0	0.0457399	0.420173	9.46273
1142	3	2020	0.767544	0.74231	7.53903	11.2934	0	0	0	0.0526603	0.201108	9.81913
1143	3	2022	0.648511	0.75631	7.55486	11.2934	0	0	0	0.0557449	0.222167	9.98765
1144	3	2018	0.916764	0.647617	7.48717	11.2934	0	0	0	0.0464986	0.400445	9.64147
1145	3	2012	1.77583	0.666667	6.14633	11.273	0	0	0	0.0452578	0.379972	8.9803
1146	3	2017	1.00291	0.638298	7.42536	11.2934	0	0	0	0.0466502	0.368395	9.55166
1147	3	2015	1.20518	0.74359	7.12769	11.2934	0	0	0	0.0454094	0.384296	9.36794
1148	3	2021	0.693999	0.749714	7.54908	11.2934	0	0	0	0.0551466	0.204256	9.91985
1149	3	2014	1.33925	0.717949	6.33505	11.2934	0	0	0	0.045651	0.33377	9.26246
1150	3	2013	1.51906	0.692308	6.19032	11.293	0	0	0	0.0446447	0.426969	9.13648
1151	3	2014	1.73004	0.177778	6.33505	12.1032	0	0	0	0.0224577	0.477304	8.65678
1152	3	2013	2.45884	0.159091	6.19032	12.1065	0	0	0	0.0221303	0.392037	8.30524
1153	3	2012	2.90904	0.159091	6.14633	12.1019	0	0	0	0.0221098	0.407224	8.1371
1154	3	2018	1.16219	0.190476	7.48717	12.1042	0	0	0	0.0232694	0.606536	9.05462
1155	3	2019	1.05082	0.190476	7.52078	12.1048	0	0	0	0.0252067	0.594747	9.15536
1156	3	2020	0.970247	0.222222	7.53903	12.1044	0	0	0	0.0269541	0.134557	9.23513
1157	3	2021	0.871768	0.228571	7.54908	12.1047	0	0	0	0.0272778	0.243525	9.34216
1158	3	2017	1.27024	0.190476	7.42536	12.105	0	0	0	0.0236586	0.60255	8.96572
1159	3	2016	1.39476	0.195122	7.32119	12.1039	0	0	0	0.0236838	0.627592	8.87221
1160	3	2022	0.80921	0.235294	7.55486	12.1045	0	0	0	0.0284104	0.158285	9.41662
1161	3	2015	1.54777	0.181818	7.12769	12.1055	0	0	0	0.0227009	0.487248	8.76811
1162	3	2016	1.30549	0.333333	7.32119	11.0877	0	0	0	0.0252822	0.363613	8.86926
1163	3	2018	1.07605	0.3125	7.48717	11.0878	0	0	0	0.0244668	0.432912	9.06254
1164	3	2013	2.60365	0.25	6.19032	11.0885	0	0	0	0.0225445	0.234882	8.17892
1165	3	2019	0.964163	0.3125	7.52078	11.0878	0	0	0	0.0266058	0.480415	9.17233
1166	3	2014	1.62557	0.3125	6.33505	11.0875	0	0	0	0.0235045	0.375312	8.64997
1167	3	2021	0.798383	0.357143	7.54908	11.0878	0	0	0	0.0293572	0.121689	9.361
1168	3	2022	0.743333	0.384615	7.55486	11.0878	0	0	0	0.0305829	0.156264	9.43244
1169	3	2015	0.894737	0.3125	7.12769	11.0879	0	0	0	0.023838	0.371714	9.24706
1170	3	2020	0.886194	0.384615	7.53903	11.0878	0	0	0	0.029086	0.096668	9.25665
1171	3	2012	3.1242	0.25	6.14633	11.0861	0	0	0	0.0222969	0.238126	7.99665
1172	3	2017	1.18363	0.333333	7.42536	11.0878	0	0	0	0.0260161	0.343324	8.96725
1173	3	2014	1.09828	0.833333	3.68888	12.2919	0	0	0	0.039106	0.692372	9.14431
1174	3	2018	0.749781	0.949268	6.93342	12.2909	0	0	0	0.0393488	0.590758	9.52603
1175	3	2016	0.900657	0.927273	6.76504	12.2912	0	0	0	0.0395745	0.712083	9.34268
1176	3	2022	0.514719	1.18347	6.94022	12.2905	0	0	0	0.0480627	0.199464	9.90219
1177	3	2021	0.552831	1.13557	6.94022	12.2902	0	0	0	0.0485611	0.308945	9.83075
1178	3	2012	1.79864	0.830189	3.66356	12.293	0	0	0	0.0371002	0.499659	8.65103
1179	3	2013	1.53059	0.867925	3.66356	12.2884	0	0	0	0.0368507	0.482183	8.8124
1180	3	2019	0.67607	1.0074	6.93925	12.29	0	0	0	0.0456618	0.555936	9.62951
1181	3	2015	1.09465	0.925926	3.89182	12.2892	0	0	0	0.0388761	0.71451	9.14761
1182	3	2020	0.620833	1.08958	6.94022	12.2907	0	0	0	0.0460827	0.249821	9.71475
1183	3	2017	0.82327	0.927273	6.90073	12.2897	0	0	0	0.0405531	0.564592	9.43252
1184	3	2017	0.936311	1.17647	6.88551	11.3472	0	0	0	0.0602061	0.459575	9.52683
1185	3	2020	0.704866	1.45412	7.07496	11.3469	0	0	0	0.0593979	0.23735	9.81077
1186	3	2019	0.764094	1.34076	7.03351	11.3471	0	0	0	0.056656	0.404866	9.73009
1187	3	2016	1.0253	1.18182	6.75344	11.3465	0	0	0	0.059254	0.554921	9.43604
1188	3	2021	0.631028	1.52925	7.10332	11.347	0	0	0	0.0610376	0.248765	9.92143
1189	3	2014	1.25112	1.28571	6.49979	11.3455	0	0	0	0.0548992	0.531482	9.23698
1190	3	2013	1.44371	1.25	6.49979	11.3494	0	0	0	0.0573928	0.41882	9.09381
1191	3	2018	0.85042	1.23735	6.97354	11.3468	0	0	0	0.0556017	0.462046	9.62305
1192	3	2022	0.589052	1.60822	7.12287	11.3469	0	0	0	0.0579557	0.287706	9.99026
1193	3	2012	1.6891	1.14286	6.53088	11.3429	0	0	0	0.0502709	0.417999	8.93682
1194	3	2015	1.12209	1.5	6.59578	11.3478	0	0	0	0.0589721	0.530062	9.34583
1195	3	2022	0.768033	1.31657	9.93586	12.2389	1	1	1	0.0584547	0.252323	9.8663
1196	3	2015	2.30386	0.944444	8.50309	12.2655	1	0	0	0.0423951	0.678515	8.7678
1197	3	2019	0.999797	1.0497	9.37915	12.2463	1	1	1	0.0516536	0.518375	9.60258
1198	3	2014	1.63247	0.888889	8.1277	12.2731	1	0	0	0.0420049	0.690974	9.11229
1199	3	2016	1.3343	0.946429	8.6332	12.2593	1	1	1	0.0423597	0.657152	9.31398
1200	3	2018	1.10978	0.997228	9.1933	12.2499	1	1	1	0.0456408	0.544004	9.49822
1201	3	2013	2.21823	0.849057	8.11642	12.2822	1	0	0	0.0403734	0.464058	8.80568
1202	3	2020	0.921487	1.1663	9.56486	12.2434	1	1	1	0.0553167	0.268677	9.68415
1203	3	2017	1.22072	0.964286	9.00724	12.2541	1	1	1	0.0450077	0.55368	9.40294
1204	3	2012	2.60197	0.792453	7.93164	12.2932	1	0	0	0.0408334	0.453877	8.64611
1205	3	2021	0.822771	1.25079	9.75045	12.2409	1	1	1	0.056869	0.270199	9.79746
1206	3	2017	1.1588	0.363636	7.42536	10.2563	0	0	0	0.0347869	0.516151	9.33565
1207	3	2016	1.26773	0.272727	7.32119	10.2421	0	0	0	0.0337099	0.414996	9.2458
1208	3	2020	0.877246	0.29	7.53903	10.2979	0	0	0	0.0351422	0.170977	9.614
1209	3	2012	2.76061	0.222222	6.14633	10.1837	0	0	0	0.03248	0.45487	8.46758
1210	3	2022	0.745798	0.2826	7.55486	10.3248	0	0	0	0.0371648	0.219138	9.77634
1211	3	2015	1.38657	0.222222	7.12769	10.2277	0	0	0	0.0365498	0.493858	9.1562
1212	3	2014	1.5433	0.333333	6.33505	10.2132	0	0	0	0.0338199	0.436392	9.04912
1213	3	2018	1.05536	0.299455	7.48717	10.2703	0	0	0	0.0309129	0.49255	9.42915
1214	3	2021	0.793176	0.2849	7.54908	10.3114	0	0	0	0.0378516	0.22352	9.71475
1215	3	2013	2.34135	0.333333	6.19032	10.1986	0	0	0	0.0329002	0.520841	8.63231
1216	3	2019	0.94653	0.274273	7.52078	10.2841	0	0	0	0.03436	0.489598	9.53799
1217	3	2012	2.32298	0.952381	8.42836	12.0591	0	0	0	0.0315169	0.518378	8.4826
1218	3	2015	1.2201	1.11364	9.00369	12.0602	0	0	0	0.0320876	0.715719	9.12652
1219	3	2017	0.999822	1.2381	9.39972	12.0601	0	0	0	0.0350467	0.683065	9.32563
1220	3	2021	0.683688	1.56573	10.0533	12.06	0	0	0	0.0445978	0.222313	9.70571
1221	3	2013	1.9469	1.04762	8.59193	12.0603	0	0	0	0.0316731	0.442135	8.65921
1222	3	2019	0.817367	1.31523	9.72675	12.06	0	0	0	0.0384387	0.690201	9.52712
1223	3	2018	0.906447	1.30664	9.56332	12.0594	0	0	0	0.0356453	0.668265	9.42368
1224	3	2020	0.75683	1.56346	9.8901	12.0594	0	0	0	0.0428863	0.286479	9.60407
1225	3	2022	0.641876	1.6883	10.2164	12.0595	0	0	0	0.0471106	0.164745	9.76881
1226	3	2016	1.10076	1.19048	9.33547	12.0593	0	0	0	0.0350308	0.775917	9.22946
1227	3	2014	1.36297	1.06977	8.96699	12.0592	0	0	0	0.0330344	0.679986	9.01578
1228	3	2019	0.595926	1.08334	7.71913	11.769	1	1	1	0.0347466	0.647236	9.5461
1229	3	2021	0.493957	1.34125	7.74716	11.769	1	1	1	0.0367236	0.260954	9.73377
1230	3	2022	0.463347	1.39604	7.75234	11.769	1	1	1	0.0378572	0.182856	9.79774
1231	3	2016	0.801095	1.03226	7.50108	11.769	1	0	0	0.0303167	0.6594	9.25023
1232	3	2018	0.664462	1.07442	7.68386	11.769	1	1	1	0.0334624	0.626323	9.43724
1233	3	2012	1.65844	0.83871	4.31749	11.7686	1	0	0	0.0304011	0.520422	8.52258
1234	3	2013	1.38328	0.870968	4.82831	11.7689	1	0	0	0.0300645	0.467884	8.704
1235	3	2015	0.826182	0.96875	7.28688	11.769	1	0	0	0.0294765	0.65684	9.2194
1236	3	2017	0.726916	1.03226	7.61628	11.769	1	1	1	0.0316791	0.635356	9.3474
1237	3	2020	0.55077	1.33637	7.73762	11.769	1	1	1	0.0365383	0.210492	9.6249
1238	3	2014	0.994394	0.935484	5.80212	11.769	1	0	0	0.0311647	0.666324	9.03408
1239	3	2021	0.764854	0.302	7.54908	11.6927	0	0	0	0.023583	0.069079	9.35409
1240	3	2022	0.717326	0.302	7.55486	11.6927	0	0	0	0.0280657	0.0922726	9.41825
1241	3	2016	1.23718	0.193548	7.32119	11.6927	0	0	0	0.0230896	0.445598	8.87319
1242	3	2019	0.917793	0.272258	7.52078	11.6927	0	0	0	0.0248931	0.520422	9.17181
1243	3	2014	1.53877	0.176471	6.33505	11.6929	0	0	0	0.0204565	0.450591	8.65504
1244	3	2020	0.846692	0.301929	7.53903	11.6927	0	0	0	0.0267232	0.0684109	9.25244
1245	3	2017	1.12468	0.225806	7.42536	11.6927	0	0	0	0.0236741	0.494202	8.96852
1246	3	2015	1.3717	0.181818	7.12769	11.6926	0	0	0	0.0210249	0.459456	8.76997
1247	3	2013	2.38225	0.181818	6.19032	11.6919	0	0	0	0.0199955	0.365858	8.21798
1248	3	2018	1.02519	0.259344	7.48717	11.6927	0	0	0	0.0234182	0.480085	9.06114
1249	3	2012	2.84687	0.151515	6.14633	11.6956	0	0	0	0.0202377	0.498016	8.0398
1250	3	2014	1.59014	0.25	6.33505	11.544	0	0	0	0.0225099	0.505908	8.64471
1251	3	2013	2.5222	0.208333	6.19032	11.5408	0	0	0	0.0215868	0.26153	8.1834
1252	3	2021	0.792628	0.273091	7.54908	11.5435	0	0	0	0.0259316	0.0635755	9.34093
1253	3	2020	0.879797	0.286381	7.53903	11.5435	0	0	0	0.0250152	0.0551772	9.23659
1254	3	2019	0.952843	0.250208	7.52078	11.5435	0	0	0	0.0238739	0.36711	9.15683
1255	3	2015	1.41457	0.25	7.12769	11.5434	0	0	0	0.020167	0.403599	8.76171
1256	3	2022	0.735206	0.273273	7.55486	11.5435	0	0	0	0.022833	0.0773775	9.41613
1257	3	2017	1.16662	0.26087	7.42536	11.5435	0	0	0	0.0246584	0.431779	8.95441
1258	3	2018	1.0586	0.250708	7.48717	11.5435	0	0	0	0.0222299	0.41485	9.05158
1259	3	2012	2.97595	0.217391	6.14633	11.5596	0	0	0	0.0219226	0.317979	8.01797
1260	3	2016	1.28918	0.26087	7.32119	11.5435	0	0	0	0.0238806	0.396273	8.85452
1261	3	2014	0.991372	1.02564	6.13556	11.9325	1	0	0	0.0601234	0.459406	9.14719
1262	3	2015	0.893443	1	6.93925	11.9325	1	0	0	0.0585156	0.454132	9.25119
1263	3	2022	0.472173	0.800582	7.30854	11.9325	1	1	1	0.0580766	0.303723	9.88893
1264	3	2012	1.61104	0.947368	5.50939	11.931	1	0	0	0.0458688	0.495573	8.66164
1265	3	2021	0.505431	0.812578	7.3025	11.9325	1	1	1	0.0594818	0.259864	9.82087
1266	3	2017	0.74059	1	7.18992	11.9325	1	1	1	0.0521395	0.399168	9.43883
1267	3	2019	0.61319	0.97182	7.27379	11.9325	1	1	1	0.0600206	0.40537	9.6276
1268	3	2018	0.677563	1.01774	7.2428	11.9325	1	1	1	0.0543384	0.400891	9.52778
1269	3	2016	0.806499	0.977778	7.1025	11.9325	1	1	1	0.048001	0.431655	9.35357
1270	3	2020	0.562051	0.852898	7.29166	11.9325	1	1	1	0.0578403	0.259461	9.71468
1271	3	2013	1.35611	0.974359	5.743	11.9326	1	0	0	0.0538304	0.52266	8.8339
1272	3	2013	2.41328	0.384615	6.19032	11.9753	0	0	0	0.0257036	0.346938	8.20084
1273	3	2021	0.760792	0.586067	7.54908	11.9752	0	0	0	0.0282619	0.120048	9.35522
1274	3	2019	0.921127	0.453973	7.52078	11.9752	0	0	0	0.0249217	0.597965	9.16398
1275	3	2018	1.02244	0.431579	7.48717	11.9752	0	0	0	0.0228835	0.55461	9.05963
1276	3	2017	1.12369	0.421053	7.42536	11.9752	0	0	0	0.0249409	0.57436	8.96521
1277	3	2016	1.23494	0.432432	7.32119	11.9752	0	0	0	0.0254248	0.630204	8.8708
1278	3	2020	0.852876	0.520939	7.53903	11.9752	0	0	0	0.0265699	0.113828	9.24097
1279	3	2014	1.52992	0.384615	6.33505	11.9752	0	0	0	0.0256352	0.571744	8.65661
1280	3	2022	0.714379	0.619621	7.55486	11.9752	0	0	0	0.0287745	0.0847452	9.41817
1281	3	2012	2.82584	0.358974	6.14633	11.9747	0	0	0	0.0228655	0.368849	8.04302
1282	3	2015	1.36468	0.421053	7.12769	11.9752	0	0	0	0.0244263	0.595118	8.77091
1283	3	2014	1.60054	1.33333	9.87637	11.9477	0	0	0	0.0339967	0.71667	9.00221
1284	3	2019	0.994111	1.28874	10.0774	12.0091	0	0	0	0.038814	0.785203	9.47846
1285	3	2016	1.30162	1.32353	10.1864	11.9723	0	0	0	0.0350002	0.758353	9.20894
1286	3	2013	1.9957	1.30303	9.84808	11.9354	0	0	0	0.0341179	0.369572	8.78156
1287	3	2022	0.788761	1.24919	10.086	12.0459	0	0	0	0.0384157	0.228677	9.70984
1288	3	2015	1.42914	1.36364	9.92989	11.96	0	0	0	0.0335388	0.706583	9.11548
1289	3	2018	1.09558	1.2956	10.099	11.9969	0	0	0	0.0351552	0.75048	9.38126
1290	3	2017	1.18866	1.31429	10.0581	11.9846	0	0	0	0.0349593	0.701034	9.29972
1291	3	2012	2.34367	1.3125	9.86485	11.923	0	0	0	0.0315853	0.384953	8.62083
1292	3	2021	0.842385	1.24956	10.0828	12.0336	0	0	0	0.0409996	0.32273	9.64407
1293	3	2020	0.931689	1.2862	10.0888	12.0214	0	0	0	0.0395027	0.296814	9.54331
1294	3	2012	2.19175	1.13043	8.03106	11.342	0	0	0	0.0336447	0.44569	8.52991
1295	3	2017	1.13487	1	8.60758	11.4089	0	0	0	0.0329716	0.547253	9.1881
1296	3	2016	1.23583	1	8.56178	11.4043	0	0	0	0.0319944	0.568932	9.10287
1297	3	2019	0.932062	0.961733	8.73761	11.4136	0	0	0	0.0351985	0.535008	9.38497
1298	3	2020	0.86867	0.929065	8.80222	11.4148	0	0	0	0.0344019	0.174035	9.4554
1299	3	2014	1.4886	1.16667	8.13769	11.3862	0	0	0	0.0345723	0.556628	8.91677
1300	3	2022	0.721229	0.900438	8.93063	11.4161	0	0	0	0.0343132	0.231134	9.64141
1301	3	2021	0.778386	0.929774	8.86658	11.4156	0	0	0	0.0356082	0.196295	9.56514
1302	3	2018	1.03739	0.9579	8.67283	11.4118	0	0	0	0.0331746	0.513052	9.27791
1303	3	2013	1.88406	1.17391	8.09621	11.3689	0	0	0	0.0344538	0.420604	8.68118
1304	3	2015	1.35205	1.12	8.16707	11.3972	0	0	0	0.0346387	0.602071	9.01299
1305	3	2022	0.700162	0.56571	8.70699	11.9955	0	0	0	0.0528046	0.25378	9.95361
1306	3	2019	0.895178	0.709491	8.71473	11.9559	0	0	0	0.0559501	0.503156	9.7079
1307	3	2016	1.1785	0.740741	8.42683	11.9144	0	0	0	0.0461171	0.610861	9.43292
1308	3	2017	1.07821	0.722222	8.72421	11.9285	0	0	0	0.0470276	0.680562	9.52186
1309	3	2013	1.65297	0.902439	8.38594	11.8708	0	0	0	0.0496554	0.662968	9.09459
1310	3	2020	0.835822	0.609812	8.7045	11.9693	0	0	0	0.0553612	0.264704	9.77651
1311	3	2021	0.752979	0.582552	8.71095	11.9825	0	0	0	0.0541682	0.265858	9.88088
1312	3	2018	0.988253	0.722463	8.69851	11.9423	0	0	0	0.048929	0.61399	9.60898
1313	3	2014	1.43248	0.928571	8.39095	11.8856	0	0	0	0.0503541	0.614343	9.23776
1314	3	2012	1.94389	0.902439	8.32191	11.8558	0	0	0	0.0439212	0.67826	8.93248
1315	3	2015	1.29047	0.904762	8.14148	11.9001	0	0	0	0.0508126	0.639237	9.34216
1316	3	2018	1.98609	0.611857	8.16622	10.1279	0	0	0	0.0385029	0.486993	9.05439
1317	3	2020	1.69169	0.7572	8.18423	10.1279	0	0	0	0.0325529	0.0611646	9.21483
1318	3	2012	3.30861	0.5	4.78749	10.1247	0	0	0	0.0269638	0.386746	8.54403
1319	3	2017	2.18111	0.714286	7.84581	10.1279	0	0	0	0.0276993	0.513205	8.96073
1320	3	2019	1.79839	0.564286	8.1834	10.1279	0	0	0	0.0333048	0.504773	9.15367
1321	3	2016	2.38833	0.714286	4.86753	10.1279	0	0	0	0.0264871	0.444367	8.86996
1322	3	2014	2.88066	0.666667	4.78749	10.1278	0	0	0	0.0270688	0.431891	8.68254
1323	3	2015	2.60789	0.666667	4.78749	10.1279	0	0	0	0.0273009	0.450923	8.78202
1324	3	2021	1.505	0.7406	8.18423	10.1279	0	0	0	0.0329937	0.143201	9.33176
1325	3	2022	1.3847	0.732	8.18423	10.1279	0	0	0	0.0346712	0.111152	9.41507
1326	3	2013	2.87481	0.666667	4.78749	10.1285	0	0	0	0.025306	0.322268	8.68457
1327	3	2015	2.67887	1.26667	7.79359	11.181	0	0	0	0.0256611	0.514588	8.76686
1328	3	2021	1.51949	1.31773	4.85981	11.1796	0	0	0	0.0294591	0.303412	9.33388
1329	3	2019	1.84257	1.23737	4.85981	11.1797	0	0	0	0.0256936	0.657207	9.1411
1330	3	2013	3.18389	1	7.75534	11.1857	0	0	0	0.0236823	0.383257	8.59415
1331	3	2020	1.70633	1.31627	4.85981	11.1797	0	0	0	0.0280735	0.196875	9.21791
1332	3	2022	1.40179	1.31713	4.85981	11.1796	0	0	0	0.0268305	0.189505	9.41451
1333	3	2017	2.24042	1.25	4.86753	11.18	0	0	0	0.0250138	0.553733	8.94559
1334	3	2014	2.96125	1.0625	7.79194	11.1825	0	0	0	0.0250719	0.579712	8.66665
1335	3	2016	2.45089	1.1875	7.79194	11.1803	0	0	0	0.0241689	0.552369	8.85581
1336	3	2018	2.04532	1.15665	4.85981	11.1798	0	0	0	0.0237166	0.64848	9.0367
1337	3	2012	3.7158	1	7.75534	11.1922	0	0	0	0.0244199	0.41274	8.43966
1338	3	2022	1.40572	1.752	8.31189	10.9597	0	0	0	0.0456404	0.207761	9.42327
1339	3	2018	2.00357	1.74394	8.31189	10.9596	0	0	0	0.0362307	0.796958	9.06889
1340	3	2019	1.82183	1.85276	8.31189	10.9597	0	0	0	0.0398559	0.753495	9.16398
1341	3	2013	3.09429	1.66667	8.22524	10.963	0	0	0	0.0335495	0.627391	8.63426
1342	3	2014	2.93652	1.73333	8.31189	10.9582	0	0	0	0.0362243	0.705738	8.6866
1343	3	2021	1.5249	1.75189	8.31189	10.9597	0	0	0	0.0434161	0.386205	9.34189
1344	3	2017	2.19831	1.72222	8.31189	10.9598	0	0	0	0.035614	0.751523	8.97614
1345	3	2016	2.42479	1.66667	8.31189	10.9594	0	0	0	0.0358748	0.841419	8.87808
1346	3	2012	3.57366	1.53333	8.22524	10.9525	0	0	0	0.0322803	0.648699	8.49023
1347	3	2020	1.71546	1.65926	8.31189	10.9597	0	0	0	0.0402091	0.347476	9.22415
1348	3	2015	2.65259	1.93333	8.31189	10.9604	0	0	0	0.0367233	0.761926	8.78829
1349	3	2012	2.47638	0.590882	7.42357	10.6167	0	0	0	0.0278223	0.599547	8.90178
1350	3	2015	2.36547	0.603437	10.3156	10.7387	0	0	0	0.0290535	0.573595	9.20301
1351	3	2016	2.36435	0.620313	10.3222	10.7366	0	0	0	0.0291664	0.630817	9.28043
1352	3	2022	1.95208	0.629097	10.3145	10.7309	0	0	0	0.0309592	0.364026	9.81597
1353	3	2021	2.00234	0.629581	10.3145	10.7309	0	0	0	0.0299681	0.248765	9.74525
1354	3	2013	2.54579	0.578235	7.88871	10.601	0	0	0	0.0280027	0.604549	9.02377
1355	3	2014	2.35761	0.576061	10.1987	10.7254	0	0	0	0.0285761	0.824091	9.13151
1356	3	2017	2.35593	0.792	10.3161	10.7304	0	0	0	0.0283923	0.55014	9.3622
1357	3	2018	2.32315	0.634387	10.3147	10.7309	0	0	0	0.0300009	0.546918	9.4518
1358	3	2020	2.10184	0.630452	10.3145	10.7309	0	0	0	0.0281526	0.239644	9.63489
1359	3	2019	2.22724	0.631903	10.3145	10.7309	0	0	0	0.0292437	0.566369	9.55733
1360	3	2014	2.86003	0.59	7.55591	11.441	0	0	0	0.0233299	0.62616	8.85794
1361	3	2016	2.86651	0.60125	8.11163	11.4406	0	0	0	0.0249151	0.528087	9.01226
1362	3	2020	2.58375	0.753581	10.1377	11.4405	0	0	0	0.0230269	0.237435	9.36999
1363	3	2017	2.848	0.936364	10.5453	11.4405	0	0	0	0.0242062	0.520633	9.0984
1364	3	2021	2.4822	0.785129	10.5441	11.4405	0	0	0	0.0234482	0.233198	9.48828
1365	3	2019	2.70782	0.700375	10.5447	11.4405	0	0	0	0.0231348	0.576342	9.28841
1366	3	2015	2.86276	0.5925	8.11163	11.4411	0	0	0	0.0244124	0.546004	8.93682
1367	3	2018	2.82223	0.671625	10.1371	11.4405	0	0	0	0.0233402	0.568261	9.18143
1368	3	2013	2.89501	0.544545	7.75491	11.4369	0	0	0	0.0242832	0.549373	8.74305
1369	3	2012	3.83295	0.513333	7.35052	11.4361	0	0	0	0.0226863	0.620214	8.36869
1370	3	2022	2.39412	0.817677	10.1384	11.4405	0	0	0	0.0235908	0.169997	9.56163
1371	3	2021	2.10145	0.880292	10.3769	11.3496	0	0	0	0.0262361	0.137984	9.68577
1372	3	2019	2.36144	0.918565	10.338	11.3489	0	0	0	0.026104	0.576112	9.50911
1373	3	2014	2.51113	1.0375	10.0718	11.3555	0	0	0	0.0304498	0.590786	9.07829
1374	3	2012	2.75627	0.958	7.57507	11.3218	0	0	0	0.0308884	0.488337	8.78569
1375	3	2020	2.18684	0.918565	10.3613	11.3501	0	0	0	0.025947	0.142236	9.58665
1376	3	2017	2.51238	1.17778	10.2518	11.3443	0	0	0	0.0310411	0.585585	9.31181
1377	3	2018	2.45964	0.918565	10.3034	11.3518	0	0	0	0.0289326	0.561781	9.40533
1378	3	2016	2.51445	1.0675	10.1861	11.3637	0	0	0	0.0335716	0.637502	9.23063
1379	3	2015	2.51035	1.008	10.1266	11.3661	0	0	0	0.0316745	0.586056	9.15567
1380	3	2013	2.57554	1.01792	7.76938	11.3291	0	0	0	0.0319336	0.464789	8.96495
1381	3	2022	2.05647	0.880292	10.3874	11.3498	0	0	0	0.0273744	0.145661	9.75441
1382	3	2021	2.73471	1.08244	7.74066	10.4955	0	0	0	0.0246799	0.219775	9.4611
1383	3	2015	3.46553	0.789412	7.82883	10.4948	0	0	0	0.0234522	0.741088	8.86686
1384	3	2016	3.46639	0.865	7.70706	10.4968	0	0	0	0.0260498	0.745722	8.9439
1385	3	2014	5.1728	0.781176	7.74932	10.4913	0	0	0	0.023462	0.789358	8.78294
1386	3	2017	3.46838	1.25	7.7012	10.4955	0	0	0	0.0246499	0.697876	9.02413
1387	3	2018	3.41218	0.9725	7.73587	10.4955	0	0	0	0.0246348	0.689931	9.11394
1388	3	2019	3.26834	1.00831	7.74023	10.4955	0	0	0	0.0242306	0.68929	9.22059
1389	3	2012	4.69796	0.700556	7.73892	10.4532	0	0	0	0.0228974	0.56722	8.26023
1390	3	2020	2.88484	1.04494	7.74066	10.4955	0	0	0	0.0238237	0.216139	9.34758
1391	3	2013	3.59523	0.766471	7.72621	10.4906	0	0	0	0.0238125	0.61057	8.6632
1392	3	2022	2.62277	1.12069	7.74066	10.4955	0	0	0	0.0249699	0.242149	9.54108
1393	3	2019	2.66994	0.50645	8.11253	10.4765	0	0	0	0.022441	0.450391	9.40104
1394	3	2021	2.3789	0.533579	8.11223	10.4765	0	0	0	0.022922	0.186698	9.5848
1395	3	2012	2.9755	0.458636	7.48829	10.5392	0	0	0	0.0244376	0.390898	8.69968
1396	3	2014	2.818	0.499524	7.53636	10.527	0	0	0	0.024707	0.598291	8.97196
1397	3	2020	2.4725	0.5075	8.11223	10.4765	0	0	0	0.0220257	0.217592	9.47846
1398	3	2016	2.82864	0.5375	8.17948	10.4766	0	0	0	0.026813	0.448764	9.12598
1399	3	2022	2.31684	0.533947	8.11223	10.4765	0	0	0	0.0198878	0.208647	9.65246
1400	3	2015	2.81747	0.500476	7.67555	10.4797	0	0	0	0.0251969	0.442863	9.05134
1401	3	2018	2.78764	0.5083	8.11283	10.4765	0	0	0	0.024712	0.491688	9.2945
1402	3	2017	2.82947	0.776923	8.11522	10.4765	0	0	0	0.0268218	0.42723	9.20663
1403	3	2013	3.06609	0.486667	7.49554	10.5153	0	0	0	0.024788	0.426728	8.85666
1404	3	2017	2.78719	1.3295	11.2168	11.2466	0	0	0	0.0248441	0.789335	9.13313
1405	3	2022	2.35837	0.976906	12.8238	11.2462	0	0	0	0.02134	0.194141	9.6073
1406	3	2014	2.7693	0.714545	8.7837	11.2576	0	0	0	0.0222698	0.796187	8.89973
1407	3	2021	2.44168	0.962625	12.5036	11.2462	0	0	0	0.0245216	0.247601	9.53206
1408	3	2020	2.52116	0.914394	12.1828	11.2462	0	0	0	0.0237497	0.234756	9.41654
1409	3	2012	3.3488	0.707647	8.21012	11.1894	0	0	0	0.0213228	0.743167	8.50856
1410	3	2015	2.77462	0.717273	9.06439	11.2471	0	0	0	0.0214054	0.744382	8.97715
1411	3	2019	2.62815	0.888303	11.8614	11.2463	0	0	0	0.0231596	0.74206	9.33114
1412	3	2013	2.87454	0.713529	8.5305	11.2059	0	0	0	0.0218638	0.814827	8.7863
1413	3	2016	2.78033	0.723333	9.10097	11.2455	0	0	0	0.0226791	0.664494	9.05357
1414	3	2018	2.74474	0.85297	11.5394	11.2461	0	0	0	0.0225774	0.787539	9.22296
1415	3	2014	2.7165	1.66136	8.6771	11.34	0	0	0	0.0231659	0.807819	8.96265
1416	3	2019	2.54924	2.29033	8.6706	11.3375	0	0	0	0.026513	0.779473	9.40038
1417	3	2020	2.39643	2.37838	8.6706	11.3375	0	0	0	0.0262042	0.238641	9.48456
1418	3	2017	2.70031	2.97333	8.6706	11.3376	0	0	0	0.0263122	0.78703	9.20402
1419	3	2022	2.22335	2.56457	8.6706	11.3375	0	0	0	0.02848	0.137503	9.65867
1420	3	2016	2.70368	1.76048	8.63391	11.3352	0	0	0	0.0252154	0.864593	9.12249
1421	3	2018	2.65995	2.20552	8.6706	11.3375	0	0	0	0.0280542	0.813087	9.29422
1422	3	2015	2.69968	1.67182	8.63195	11.3374	0	0	0	0.0237725	0.783418	9.04676
1423	3	2021	2.31869	2.46976	8.6706	11.3375	0	0	0	0.0232341	0.233272	9.58059
1424	3	2013	2.80199	1.60682	8.6771	11.3399	0	0	0	0.0242863	0.66631	8.84275
1425	3	2012	3.72705	1.63714	8.6771	11.3796	0	0	0	0.0229108	0.627861	8.48838
1426	3	2019	3.14765	1.5616	11.0862	11.2829	0	0	0	0.0231721	0.688025	9.20049
1427	3	2022	2.7046	1.5605	11.0862	11.281	0	0	0	0.0235702	0.101475	9.46901
1428	3	2013	3.36416	1.06591	8.47637	11.2278	0	0	0	0.0234632	0.584922	8.644
1429	3	2017	3.34374	2.255	11.086	11.2852	0	0	0	0.0262357	0.521933	9.00381
1430	3	2014	3.20194	1.02913	11.0651	11.3081	0	0	0	0.022691	0.571485	8.76452
1431	3	2016	3.34044	1.193	11.0818	11.2755	0	0	0	0.0244389	0.539269	8.92372
1432	3	2015	3.33357	1.03217	11.084	11.2775	0	0	0	0.0228564	0.54555	8.84937
1433	3	2020	2.86743	1.56025	11.0862	11.2805	0	0	0	0.0232579	0.182059	9.29927
1434	3	2012	4.23169	1.0013	8.40066	11.2503	0	0	0	0.0210962	0.663745	8.2592
1435	3	2018	3.29451	1.5561	11.0862	11.279	0	0	0	0.0242049	0.588157	9.09223
1436	3	2021	2.80244	1.5606	11.0862	11.282	0	0	0	0.0234914	0.145006	9.39024
1437	3	2018	2.63047	0.816455	10.4057	11.0507	0	0	0	0.0281446	0.587976	9.32278
1438	3	2022	2.20861	0.87125	10.7212	11.0507	0	0	0	0.031785	0.262108	9.68906
1439	3	2020	2.34832	0.839714	10.6127	11.0507	0	0	0	0.0283123	0.302266	9.51399
1440	3	2019	2.52354	0.846667	10.5257	11.0507	0	0	0	0.0282677	0.471615	9.42763
1441	3	2021	2.29451	0.8759	10.6756	11.0507	0	0	0	0.0257123	0.283274	9.60838
1442	3	2015	2.67254	0.948636	9.83092	11.0517	0	0	0	0.026464	0.547872	9.07601
1443	3	2013	2.83617	0.945	8.00637	11.1035	0	0	0	0.0256196	0.450935	8.87627
1444	3	2017	2.67556	1.51583	10.24	11.0506	0	0	0	0.0294252	0.525237	9.23367
1445	3	2016	2.67415	0.952727	10.0576	11.051	0	0	0	0.0275002	0.573684	9.15271
1446	3	2014	2.68591	0.913182	8.92239	10.9663	0	0	0	0.0256644	0.691007	8.99405
1447	3	2012	2.88692	0.891304	7.32383	11.1004	0	0	0	0.0245603	0.385686	8.70467
1448	3	2013	2.64694	0.746364	8.20713	10.6216	0	0	0	0.0254184	0.538488	8.89316
1449	3	2022	2.19585	1.00471	9.6038	10.5405	0	0	0	0.0270891	0.206075	9.71281
1450	3	2018	2.63483	0.904429	9.60373	10.5405	0	0	0	0.0260815	0.623172	9.32954
1451	3	2020	2.3345	1.01155	9.6038	10.5405	0	0	0	0.0257392	0.223961	9.52259
1452	3	2016	2.67155	0.822857	9.599	10.5408	0	0	0	0.0261252	0.657777	9.15799
1453	3	2015	2.66118	0.737391	9.54681	10.5448	0	0	0	0.0249287	0.602505	9.08398
1454	3	2019	2.52518	0.9833	9.6038	10.5405	0	0	0	0.0247538	0.658665	9.4358
1455	3	2014	2.66503	0.733043	8.31874	10.5718	0	0	0	0.0244474	0.594113	9.00651
1456	3	2012	2.927	0.719545	8.19616	10.6178	0	0	0	0.0241289	0.572617	8.71309
1457	3	2021	2.26904	0.985952	9.6038	10.5405	0	0	0	0.0263706	0.240299	9.636
1458	3	2017	2.67181	1.21333	9.60333	10.5405	0	0	0	0.0262149	0.66284	9.24009
1459	3	2019	1.97088	0.0625312	8.17864	9.91734	0	0	0	0.0516263	0.198215	9.79412
1460	3	2015	2.08166	0.0603125	8.15191	9.92172	0	0	0	0.0645806	0.271346	9.44825
1461	3	2018	2.05272	0.0646129	8.1792	9.91734	0	0	0	0.0590682	0.298557	9.69042
1462	3	2022	1.73661	0.0625625	8.17864	9.91734	0	0	0	0.0599433	0.262647	10.0271
1463	3	2017	2.0853	0.0487805	8.16905	9.91734	0	0	0	0.047792	0.272212	9.60286
1464	3	2021	1.79609	0.0625625	8.17864	9.91734	0	0	0	0.0579488	0.20963	9.9576
1465	3	2012	2.0051	0.055	5.59471	9.92049	0	0	0	0.0495093	0.433283	9.23054
1466	3	2016	2.08428	0.063125	8.19008	9.91695	0	0	0	0.059497	0.308842	9.52281
1467	3	2020	1.83955	0.0625938	8.17864	9.91734	0	0	0	0.0538795	0.191634	9.87344
1468	3	2013	2.11637	0.0677419	5.58725	9.94966	0	0	0	0.0693613	0.49854	9.27463
1469	3	2014	2.07278	0.0596875	5.99146	9.95304	0	0	0	0.0653471	0.333275	9.37958
1470	3	2014	2.12936	0.836875	10.5996	10.3807	0	0	0	0.0483501	0.705737	9.27285
1471	3	2020	1.87584	0.91725	10.8369	10.5395	0	0	0	0.0525995	0.262992	9.81896
1472	3	2012	2.22759	0.674687	10.4693	10.5332	0	0	0	0.0437501	0.678763	8.91624
1473	3	2022	1.76527	0.920125	10.9092	10.5412	0	0	0	0.0551016	0.254878	10.0159
1474	3	2015	2.13329	0.905625	10.6232	10.5503	0	0	0	0.046521	0.707294	9.35349
1475	3	2013	2.20287	0.752188	10.5054	10.3646	0	0	0	0.0446118	0.677611	9.1427
1476	3	2019	1.95918	0.928844	10.8007	10.5471	0	0	0	0.0501246	0.549355	9.74109
1477	3	2016	2.13802	0.992188	10.7477	10.5281	0	0	0	0.0484987	0.718524	9.431
1478	3	2017	2.14397	0.925455	10.7281	10.5524	0	0	0	0.0485099	0.662277	9.51274
1479	3	2018	2.04164	0.905219	10.7644	10.536	0	0	0	0.0503363	0.64917	9.6322
1480	3	2021	1.8202	0.922875	10.8731	10.5447	0	0	0	0.0571577	0.305994	9.92603
1481	3	2015	2.68115	3.86333	12.1722	11.7061	0	0	0	0.036222	0.723696	8.96226
1482	3	2019	2.46751	4.083	12.2048	11.6396	0	0	0	0.061166	0.657159	9.35781
1483	3	2016	2.6922	4.04641	12.1756	11.6893	0	0	0	0.0408683	0.727837	9.04157
1484	3	2013	2.79379	3.8325	11.8253	11.9414	0	0	0	0.0352049	0.466414	8.74512
1485	3	2014	2.68363	3.68425	11.6247	11.7749	0	0	0	0.0364041	0.634779	8.87794
1486	3	2017	2.70471	4.04615	12.216	11.6684	0	0	0	0.0466475	0.725913	9.12227
1487	3	2020	2.36607	4.19271	12.1958	11.6299	0	0	0	0.0620729	0.143999	9.44762
1488	3	2021	2.30029	4.19334	12.201	11.6225	0	0	0	0.057748	0.143669	9.55556
1489	3	2012	2.81731	3.727	11.7257	11.9373	0	0	0	0.0343579	0.494018	8.51339
1490	3	2018	2.57555	4.075	12.1893	11.6521	0	0	0	0.0530799	0.741368	9.24542
1491	3	2022	2.22884	4.19353	12.198	11.6167	0	0	0	0.0558442	0.0683656	9.64634
1492	3	2015	2.73283	2.6384	11.6536	11.3195	0	0	0	0.0383352	0.619228	8.89905
1493	3	2012	2.86706	2.10885	11.4759	11.4719	0	0	0	0.032385	0.588081	8.45723
1494	3	2013	2.84756	2.13731	11.4848	11.4507	0	0	0	0.0337779	0.579863	8.68558
1495	3	2018	2.60722	2.76384	11.9383	11.3747	0	0	0	0.0438378	0.722562	9.17988
1496	3	2014	2.73293	2.35962	11.5201	11.3768	0	0	0	0.0360742	0.600001	8.81745
1497	3	2017	2.73801	2.8372	11.9701	11.371	0	0	0	0.0397523	0.608718	9.05859
1498	3	2020	2.40576	2.68756	11.9364	11.3813	0	0	0	0.0497857	0.15246	9.37856
1499	3	2019	2.50678	2.71732	11.9365	11.3782	0	0	0	0.0468952	0.628108	9.29054
1500	3	2021	2.33868	2.66844	11.9364	11.3842	0	0	0	0.0508119	0.221092	9.4838
1501	3	2016	2.74545	2.73577	11.9713	11.3669	0	0	0	0.0390898	0.609168	8.97512
1502	3	2022	2.27849	2.65612	11.9364	11.3868	0	0	0	0.0511945	0.0786	9.56815
1503	3	2012	2.772	2.73941	10.3485	11.6083	0	0	0	0.0380781	0.672582	8.52853
1504	3	2016	2.66291	3.18485	11.9961	11.6856	0	0	0	0.0410666	0.937839	9.05052
1505	3	2019	2.44276	3.04779	12.5553	11.6857	0	0	0	0.0458781	0.870698	9.36401
1506	3	2015	2.65423	3.06485	11.9912	11.6856	0	0	0	0.0398716	0.90698	8.97221
1507	3	2021	2.26071	3.18739	12.893	11.6857	0	0	0	0.0463669	0.298492	9.56906
1508	3	2017	2.66804	2.81471	12.2167	11.6857	0	0	0	0.0399861	0.931474	9.13021
1509	3	2014	2.65434	2.79	10.5869	11.6861	0	0	0	0.0394777	0.952609	8.88876
1510	3	2020	2.33172	3.11864	12.7243	11.6857	0	0	0	0.0474812	0.3184	9.45931
1511	3	2022	2.20484	3.25406	13.0615	11.6857	0	0	0	0.0498957	0.101834	9.65708
1512	3	2018	2.54056	2.97491	12.3861	11.6857	0	0	0	0.0452043	0.887084	9.25244
1513	3	2013	2.76069	2.69706	10.5169	11.6851	0	0	0	0.0389259	0.6584	8.75778
1514	3	2015	2.69532	1.78625	11.7493	11.769	0	0	0	0.0386537	0.822717	8.93089
1515	3	2019	2.49364	1.8999	11.239	11.7175	0	0	0	0.0435399	0.466144	9.32027
1516	3	2013	2.79588	1.66516	10.8198	11.6583	0	0	0	0.0375868	0.683617	8.71915
1517	3	2021	2.34825	2.0056	11.239	11.7175	0	0	0	0.0449602	0.203465	9.51355
1518	3	2018	2.59348	1.84593	11.2396	11.7176	0	0	0	0.0430132	0.672889	9.21054
1519	3	2017	2.71377	1.99037	11.2208	11.7183	0	0	0	0.0433952	0.66794	9.09009
1520	3	2022	2.29233	2.05727	11.239	11.7175	0	0	0	0.0450056	0.0666889	9.60157
1521	3	2012	2.82493	1.57484	10.2619	11.716	0	0	0	0.0292189	0.668184	8.489
1522	3	2016	2.7017	2.05967	11.2981	11.7253	0	0	0	0.0402645	0.806436	9.01103
1523	3	2020	2.40238	1.95313	11.239	11.7175	0	0	0	0.0445264	0.201632	9.40919
1524	3	2014	2.68535	1.7871	11.7493	11.6718	0	0	0	0.038608	0.741743	8.85023
1525	3	2018	2.67915	0.9544	10.018	8.14671	0	0	0	0.0298936	0.642049	9.25378
1526	3	2017	2.80895	0.585714	9.96801	8.1496	0	0	0	0.0278702	0.505847	9.13508
1527	3	2015	2.80433	1.124	9.50017	8.06338	0	0	0	0.029303	0.536206	8.97538
1528	3	2020	2.45695	1.232	10.0319	8.14613	0	0	0	0.0358556	0.136426	9.4424
1529	3	2016	2.80967	1.128	9.78875	8.16593	0	0	0	0.0305478	0.666002	9.05228
1530	3	2014	2.79657	1.086	9.49672	8.06149	0	0	0	0.0279415	0.47112	8.89289
1531	3	2021	2.38396	0.9864	10.0325	8.14613	0	0	0	0.0280122	0.0771409	9.5486
1532	3	2012	2.50789	1.16	9.48342	8.01994	0	0	0	0.028267	0.511089	8.69215
1533	3	2022	2.32927	0.9866	10.0327	8.14613	0	0	0	0.0291108	0.132282	9.63384
1534	3	2019	2.57568	1.226	10.0294	8.14613	0	0	0	0.0324345	0.526849	9.36177
1535	3	2013	2.89323	1.044	9.49409	8.0861	0	0	0	0.0294007	0.496848	8.76358
1536	3	2016	2.35571	1.6695	11.4569	10.7173	1	0	0	0.0285071	0.61137	9.35531
1537	3	2021	2.00686	1.0485	11.5796	10.7276	1	1	1	0.0345106	0.184443	9.81891
1538	3	2013	2.39481	1.55048	11.2898	10.7585	1	0	0	0.0397794	0.445373	9.11636
1539	3	2020	2.06656	1.04865	11.5796	10.7276	1	1	1	0.0300217	0.164435	9.71728
1540	3	2017	2.34473	1.53529	11.5457	10.7288	1	1	1	0.0288218	0.547296	9.43692
1541	3	2015	2.36218	1.52714	11.3346	10.7968	1	0	0	0.0269507	0.626443	9.28024
1542	3	2014	2.36872	1.45429	11.2028	10.8054	1	0	0	0.0296627	0.660586	9.20703
1543	3	2022	1.95951	1.0485	11.5796	10.7276	1	1	1	0.033164	0.18289	9.87622
1544	3	2018	2.29151	1.0682	11.5752	10.7275	1	1	1	0.0285541	0.588696	9.53221
1545	3	2012	2.52009	1.61619	11.3434	10.9241	1	0	0	0.0454222	0.449045	9.00418
1546	3	2019	2.20462	1.05015	11.5791	10.7277	1	1	1	0.0294445	0.594389	9.63476
1547	3	2012	2.06805	1.33027	11.0284	11.2962	1	0	0	0.0581279	0.372707	9.3481
1548	3	2014	2.1444	1.53541	10.9449	11.3681	1	0	0	0.0611506	0.599416	9.4597
1549	3	2015	2.14644	1.61865	11.325	11.3612	1	0	0	0.0609912	0.617597	9.53199
1550	3	2019	2.03998	1.38783	11.5127	11.3645	1	1	1	0.0468142	0.513319	9.86833
1551	3	2013	2.16602	1.40568	11.2028	11.2663	1	0	0	0.0602627	0.364687	9.36349
1552	3	2017	2.15039	1.62567	11.5129	11.3638	1	1	1	0.0568075	0.573704	9.68315
1553	3	2018	2.10926	1.37739	11.3388	11.3652	1	1	1	0.0465589	0.539767	9.77571
1554	3	2020	1.9245	1.4324	11.339	11.3648	1	1	1	0.0496472	0.193645	9.94247
1555	3	2016	2.15038	1.7027	11.3263	11.3666	1	1	1	0.0618547	0.595941	9.60434
1556	3	2022	1.82544	1.39581	11.3393	11.3647	1	1	1	0.0526754	0.178551	10.0859
1557	3	2021	1.87689	1.43466	11.5125	11.3647	1	1	1	0.0527113	0.213826	10.0296
1558	3	2022	2.18811	2.53355	10.8531	9.93789	0	0	0	0.0384036	0.109554	10.0016
1559	3	2018	2.62031	2.55218	10.8891	9.93212	0	0	0	0.0371019	0.601519	9.63279
1560	3	2019	2.51658	2.51836	10.8714	9.95299	0	0	0	0.0355019	0.618981	9.73802
1561	3	2015	2.70816	2.43273	10.8198	9.99497	0	0	0	0.0465718	0.558934	9.3745
1562	3	2016	2.70822	2.60273	10.9566	9.92735	0	0	0	0.051191	0.529519	9.44865
1563	3	2012	2.83089	2.29417	10.8329	9.9539	0	0	0	0.0448493	0.521552	9.14995
1564	3	2013	2.75063	2.54909	10.8198	10.0269	0	0	0	0.0482168	0.502584	9.20322
1565	3	2020	2.33337	2.53836	10.8616	9.93552	0	0	0	0.0358912	0.108142	9.83242
1566	3	2021	2.25139	2.52645	10.8561	9.95018	0	0	0	0.0398746	0.13046	9.93678
1567	3	2014	2.71312	2.54364	10.6767	9.99639	0	0	0	0.0493341	0.607275	9.30036
1568	3	2017	2.70575	2.745	10.9211	9.95698	0	0	0	0.0381435	0.583884	9.5293
1569	3	2019	1.95353	1.817	12.2854	11.9141	1	1	1	0.0515976	0.80744	9.83392
1570	3	2017	2.05117	2.14706	12.2558	11.8608	1	1	1	0.0501685	0.753689	9.64329
1571	3	2020	1.8649	1.81452	12.2856	11.9391	1	1	1	0.0472637	0.311258	9.91086
1572	3	2015	2.0568	1.63171	9.38194	11.7775	1	0	0	0.0438278	0.719559	9.4857
1573	3	2012	2.24675	1.45238	9.3345	11.7943	1	0	0	0.0415013	0.598398	9.12162
1574	3	2022	1.77454	1.81513	12.2856	11.9859	1	1	1	0.0509062	0.0787853	10.0666
1575	3	2013	2.11318	1.45238	9.33547	11.7649	1	0	0	0.0442702	0.566372	9.28452
1576	3	2016	2.05876	1.76951	11.8914	11.8323	1	1	1	0.0440563	0.719143	9.5617
1577	3	2018	2.01188	1.76698	12.2835	11.888	1	1	1	0.0500583	0.737188	9.7359
1578	3	2021	1.82378	1.81557	12.2856	11.963	1	1	1	0.0508832	0.258512	9.9952
1579	3	2014	2.05874	1.5119	9.33547	11.7746	1	0	0	0.0438754	0.704645	9.4041
1580	3	2017	1.45311	2	11.9559	9.11746	0	0	0	0.0384822	0.506635	9.88858
1581	3	2015	1.45577	1.49	11.9616	9.11888	0	0	0	0.0385577	0.478981	9.73838
1582	3	2021	1.27613	1.34925	11.9559	9.1003	0	0	0	0.0349831	0.0859226	10.222
1583	3	2020	1.29344	1.34825	11.9559	9.10242	0	0	0	0.0296269	0.0772729	10.1497
1584	3	2012	1.39344	1.25	11.7836	9.10431	0	0	0	0.0394783	0.457549	9.43532
1585	3	2022	1.2386	1.349	11.9559	9.09885	0	0	0	0.0296463	0.0994822	10.2756
1586	3	2018	1.42128	1.3245	11.9559	9.11041	0	0	0	0.0323309	0.496858	9.98026
1587	3	2016	1.45713	1.6425	11.9575	9.12815	0	0	0	0.0385482	0.48433	9.80885
1588	3	2013	2.23252	1.25	11.8195	9.09986	0	0	0	0.0374724	0.463805	9.1881
1589	3	2019	1.36606	1.35325	11.9559	9.10565	0	0	0	0.0316553	0.483534	10.0772
1590	3	2014	1.4202	1.49	11.9466	9.11251	0	0	0	0.0382754	0.497634	9.68521
1591	3	2015	1.27022	4.8025	11.9616	9.53242	0	0	0	0.0357662	0.592016	9.73098
1592	3	2021	1.14096	4.87875	11.9559	9.59587	0	0	0	0.0310227	0.163343	10.2117
1593	3	2018	1.22412	4.808	11.9559	9.59587	0	0	0	0.0283039	0.59218	9.97836
1594	3	2014	1.23951	3.764	11.9466	9.25206	0	0	0	0.0303806	0.539087	9.67847
1595	3	2022	1.11868	4.89525	11.9559	9.59587	0	0	0	0.0309489	0.0931619	10.285
1596	3	2020	1.14201	4.859	11.9559	9.59587	0	0	0	0.0283717	0.136473	10.1422
1597	3	2017	1.2562	4.775	11.9559	9.59567	0	0	0	0.0268644	0.669607	9.88578
1598	3	2016	1.26317	4.885	11.9575	9.59131	0	0	0	0.0333932	0.601776	9.80422
1599	3	2012	1.33799	4.4	11.7836	9.23971	0	0	0	0.0323669	0.54356	9.43092
1600	3	2013	1.29336	4.525	11.8195	9.24629	0	0	0	0.0337867	0.487795	9.54338
1601	3	2019	1.18633	4.83575	11.9559	9.59587	0	0	0	0.0292951	0.610287	10.0746
1602	3	2012	1.95119	0.19375	7.75791	9.23971	0	0	0	0.0230331	0.497738	9.06485
1603	3	2019	1.97956	0.15	7.91096	9.34128	0	0	0	0.0236292	0.536125	9.57039
1604	3	2018	1.99336	0.139769	7.91096	9.34128	0	0	0	0.0239688	0.492976	9.50331
1605	3	2021	1.89376	0.15	7.91096	9.34128	0	0	0	0.0238521	0.161304	9.70198
1606	3	2022	1.85517	0.151417	7.91096	9.34128	0	0	0	0.024307	0.164207	9.76658
1607	3	2015	1.97591	0.221429	7.75791	9.53242	0	0	0	0.0270466	0.424568	9.29422
1608	3	2017	1.99569	0.139286	7.91096	9.34128	0	0	0	0.0244938	0.459531	9.4354
1609	3	2020	1.90637	0.139769	7.91096	9.34128	0	0	0	0.0229566	0.195402	9.63665
1610	3	2016	1.97588	0.133571	7.75791	9.34005	0	0	0	0.0249195	0.433982	9.36657
1611	3	2014	1.97597	0.206667	7.75791	9.25206	0	0	0	0.0268873	0.428254	9.21722
1612	3	2013	1.94379	0.206667	7.75791	9.24629	0	0	0	0.0258776	0.497427	9.14024
1613	3	2019	1.32084	0.393207	10.1167	8.80372	0	0	0	0.058607	0.321573	10.3215
1614	3	2012	1.39157	0.39	10.0517	8.757	0	0	0	0.0631896	0.467906	9.72436
1615	3	2014	1.38247	0.421429	9.99333	8.91072	0	0	0	0.0665145	0.293447	9.92759
1616	3	2016	1.38242	0.428929	9.97147	8.8605	0	0	0	0.0670789	0.337688	10.0787
1617	3	2013	2.42427	0.39	10.111	8.76671	0	0	0	0.0664352	0.53664	9.267
1618	3	2017	1.38238	0.329143	10.1399	8.80372	0	0	0	0.0553133	0.338476	10.1538
1619	3	2022	1.22624	0.392448	10.0587	8.86036	0	0	0	0.0577208	0.207073	10.5052
1620	3	2018	1.34572	0.394379	10.0289	8.8605	0	0	0	0.0575792	0.339779	10.2437
1621	3	2015	1.38373	0.428571	10.2158	8.83521	0	0	0	0.0676398	0.403259	10.0101
1622	3	2020	1.28734	0.392724	10.0472	8.86036	0	0	0	0.055533	0.278948	10.3845
1623	3	2021	1.26715	0.392552	10.1021	8.80387	0	0	0	0.0585255	0.270727	10.4615
1624	3	2012	2.13134	0.117647	11.7836	9.23971	0	0	0	0.0540453	0.347655	9.30928
1625	3	2021	1.69177	0.125	11.9559	9.34128	0	0	0	0.0497937	0.205786	10.1338
1626	3	2013	2.47124	0.117647	11.8195	9.24629	0	0	0	0.0555187	0.408237	9.27575
1627	3	2015	1.92068	0.117647	11.9616	9.53242	0	0	0	0.0597015	0.341321	9.64491
1628	3	2018	1.85482	0.222222	11.9559	9.34128	0	0	0	0.0713945	0.278394	9.89394
1629	3	2022	1.59818	0.117647	11.9559	9.34128	0	0	0	0.0376146	0.243061	10.2006
1630	3	2019	1.80249	0.117647	11.9559	9.34128	0	0	0	0.0495618	0.303869	9.99021
1631	3	2016	1.92181	0.117647	11.9575	9.34005	0	0	0	0.0616382	0.296875	9.71944
1632	3	2020	1.72105	0.117647	11.9559	9.34128	0	0	0	0.0436214	0.247338	10.0621
1633	3	2014	1.89616	0.117647	11.9466	9.25206	0	0	0	0.0584497	0.363443	9.57616
1634	3	2022	1.79866	1.16177	11.9559	7.63385	0	0	0	0.0430158	0.161595	10.0063
1635	3	2018	1.88913	1.09152	11.9559	7.64588	0	0	0	0.042735	0.664941	9.75115
1636	3	2019	1.8707	1.12538	11.9559	7.62462	0	0	0	0.0429014	0.641134	9.82298
1637	3	2015	1.96335	1.02059	11.9616	7.47477	0	0	0	0.047071	0.631581	9.49657
1638	3	2012	2.03974	0.965714	11.949	7.86672	0	0	0	0.0479544	0.489074	9.17087
1639	3	2017	1.90702	1.09091	11.9559	7.60788	0	0	0	0.0427014	0.637529	9.67313
1640	3	2020	1.79813	1.12547	11.9559	7.63675	0	0	0	0.0415898	0.243027	9.88919
1641	3	2016	1.92882	1.05588	11.9618	7.67647	0	0	0	0.0467261	0.665181	9.5885
1642	3	2013	2.03292	0.971429	11.949	7.58172	0	0	0	0.0471494	0.486185	9.28851
1643	3	2021	1.81026	1.16174	11.9559	7.62998	0	0	0	0.0423966	0.192919	9.95013
1644	3	2014	2.00116	0.977143	11.9616	7.58274	0	0	0	0.0468812	0.610455	9.39682
1645	3	2021	1.99747	5.16448	12.8475	11.704	0	0	0	0.0553823	0.263783	9.53575
1646	3	2019	2.18558	4.24056	12.8434	11.704	0	0	0	0.0526698	0.912707	9.34531
1647	3	2020	2.05267	4.75474	12.8491	11.704	0	0	0	0.0502971	0.190195	9.4269
1648	3	2012	2.04721	2.16788	12.8262	11.5454	0	0	0	0.0486737	0.48708	8.98269
1649	3	2016	2.33775	3.25	12.9463	11.7114	0	0	0	0.0510177	0.829962	9.06855
1650	3	2022	1.92859	5.60935	12.8479	11.704	0	0	0	0.0570444	0.0503804	9.60623
1651	3	2018	2.26981	3.90384	12.8632	11.7041	0	0	0	0.0587944	0.86986	9.24455
1652	3	2014	2.35315	2.45727	12.6335	11.7315	0	0	0	0.0508943	0.622288	8.9118
1653	3	2013	2.37027	2.33333	12.9239	11.6855	0	0	0	0.0498977	0.410581	8.81195
1654	3	2015	2.35308	2.95938	12.9463	11.678	0	0	0	0.0524447	0.812587	8.99156
1655	3	2017	2.31844	4.10714	12.7939	11.7033	0	0	0	0.0598276	0.654091	9.15101
1656	3	2019	2.5622	3.06825	12.4906	10.5392	0	0	0	0.0374966	0.595927	9.26889
1657	3	2012	2.50591	1.91481	12.498	10.5099	0	0	0	0.0327615	0.546149	8.79452
1658	3	2014	2.73584	2.00538	12.4775	10.4484	0	0	0	0.0367383	0.554092	8.84
1659	3	2022	2.25699	3.78596	12.4906	10.5381	0	0	0	0.0391917	0.0845453	9.52974
1660	3	2013	2.73586	1.80385	12.5426	10.5432	0	0	0	0.0361513	0.521677	8.75841
1661	3	2017	2.72566	3.04762	12.4905	10.5465	0	0	0	0.0431462	0.605746	9.07829
1662	3	2020	2.41862	3.291	12.4906	10.5385	0	0	0	0.0368447	0.113349	9.35028
1663	3	2021	2.35543	3.52988	12.4906	10.5382	0	0	0	0.0393448	0.142649	9.45556
1664	3	2016	2.73578	2.52	12.49	10.5609	0	0	0	0.0363899	0.490003	8.99578
1665	3	2015	2.73081	1.88462	12.4868	10.5288	0	0	0	0.0358714	0.62179	8.91972
1666	3	2018	2.64862	2.74604	12.4906	10.5412	0	0	0	0.0361558	0.61893	9.17181
1667	3	2021	1.23732	1.77029	9.60777	9.34128	0	0	0	0.0411678	0.267756	10.2711
1668	3	2022	1.18553	1.86236	9.60777	9.34128	0	0	0	0.0420973	0.216571	10.3434
1669	3	2020	1.26188	1.68257	9.60777	9.34128	0	0	0	0.0368462	0.284254	10.196
1670	3	2016	1.42148	1.43929	9.60777	9.34005	0	0	0	0.0433069	0.565152	9.85056
1671	3	2019	1.3325	1.59914	9.60777	9.34128	0	0	0	0.0385403	0.570296	10.1237
1672	3	2015	1.42809	1.43571	9.60777	9.60912	0	0	0	0.0440481	0.504741	9.77826
1673	3	2013	2.30196	1.32786	9.62099	9.61293	0	0	0	0.0432596	0.687256	9.21114
1674	3	2014	1.42806	1.11071	9.6069	9.61019	0	0	0	0.0453849	0.420024	9.69671
1675	3	2018	1.38658	1.51979	9.60777	9.34128	0	0	0	0.0384712	0.52979	10.0256
1676	3	2012	1.49612	1.32429	9.61707	9.60959	0	0	0	0.044266	0.64311	9.45446
1677	3	2017	1.41626	1.55538	9.60777	9.34128	0	0	0	0.0379837	0.539603	9.93212
1678	3	2017	1.77285	3.25	12.1136	11.5991	1	1	1	0.0589866	0.70139	9.70923
1679	3	2018	1.73088	3.05716	12.1602	11.5992	1	1	1	0.0560608	0.743229	9.80179
1680	3	2019	1.66326	3.28647	12.148	11.5992	1	1	1	0.0533874	0.792431	9.89802
1681	3	2014	1.77603	2.39424	12.1548	11.5787	1	0	0	0.0548531	0.745182	9.47009
1682	3	2012	2.04018	2.05939	12.1606	11.4982	1	0	0	0.0530987	0.556556	9.14388
1683	3	2022	1.52062	4.08222	12.1506	11.5992	1	1	1	0.0522598	0.103543	10.1197
1684	3	2016	1.77936	2.72688	12.2018	11.5993	1	1	1	0.0545105	0.682128	9.62674
1685	3	2020	1.59233	3.53291	12.1512	11.5992	1	1	1	0.0517688	0.238566	9.97502
1686	3	2013	1.82295	2.20091	12.1118	11.5156	1	0	0	0.0536857	0.538171	9.35054
1687	3	2021	1.56887	3.79769	12.1504	11.5992	1	1	1	0.0554593	0.236271	10.0492
1688	3	2015	1.77439	2.62531	12.1549	11.5973	1	0	0	0.0543741	0.694667	9.55073
1689	3	2019	1.41442	4.2282	11.9559	8.95854	0	0	0	0.0541945	0.436629	10.0899
1690	3	2012	1.46592	3.25	11.7836	8.80941	0	0	0	0.045303	0.439611	9.48486
1691	3	2015	1.4895	3.62	11.9616	8.99032	0	0	0	0.0469519	0.630825	9.75179
1692	3	2022	1.29545	4.2104	11.9559	8.95854	0	0	0	0.0531085	0.150395	10.2814
1693	3	2013	1.88119	3.5	11.8195	8.82232	0	0	0	0.0482796	0.444469	9.3879
1694	3	2017	1.48947	3.535	11.9559	8.95596	0	0	0	0.0426717	0.511042	9.90294
1695	3	2016	1.4936	3.63833	11.9575	8.99789	0	0	0	0.0457932	0.445635	9.82228
1696	3	2018	1.46367	3.52917	11.9559	8.95867	0	0	0	0.0525711	0.456576	9.99461
1697	3	2020	1.35498	4.222	11.9559	8.95854	0	0	0	0.0452703	0.202075	10.1585
1698	3	2021	1.33362	4.216	11.9559	8.95854	0	0	0	0.0535557	0.205598	10.2346
1699	3	2014	1.48948	3.58333	11.9466	8.82849	0	0	0	0.0498715	0.545348	9.67206
1700	3	2021	1.0465	2.95288	11.882	6.96414	0	0	0	0.0473866	0.160241	10.3929
1701	3	2012	1.10741	2.5625	11.7836	6.97728	0	0	0	0.0513655	0.594292	9.63233
1702	3	2013	1.16563	2.66	11.8195	6.90073	0	0	0	0.0576543	0.593363	9.75904
1703	3	2014	1.08599	2.725	11.9466	6.89871	0	0	0	0.0603444	0.602908	9.8795
1704	3	2019	1.08721	2.902	11.882	6.9613	0	0	0	0.0441282	0.70153	10.2566
1705	3	2022	1.05248	2.974	11.882	6.96885	0	0	0	0.0469297	0.0612714	10.4378
1706	3	2020	1.04747	2.929	11.882	6.97073	0	0	0	0.0455954	0.138214	10.3215
1707	3	2015	1.12491	2.76375	12.0325	6.89871	0	0	0	0.0600313	0.525113	9.92403
1708	3	2018	1.11769	2.87175	11.8821	6.97448	0	0	0	0.0539818	0.629416	10.1613
1709	3	2017	1.1364	3.24286	11.8857	6.95559	0	0	0	0.0559005	0.569991	10.0715
1710	3	2016	1.13222	2.8	11.9575	6.98286	0	0	0	0.0590261	0.493652	9.99543
1711	3	2020	2.49787	2.3071	10.7661	10.9926	1	1	1	0.053951	0.185398	9.66212
1712	3	2019	2.69759	2.239	10.7679	10.9926	1	1	1	0.0577239	0.445068	9.57873
1713	3	2012	2.50153	1.8	10.3843	11.0722	1	0	0	0.0458129	0.36427	9.22513
1714	3	2014	2.8327	1.957	10.7458	11.0376	1	0	0	0.0472323	0.530388	9.16136
1715	3	2022	2.31649	2.4399	10.7649	10.9926	1	1	1	0.0570201	0.176201	9.84496
1716	3	2015	2.83278	2.027	10.786	11.0194	1	0	0	0.0483311	0.502079	9.23737
1717	3	2013	2.90499	1.899	10.533	11.0699	1	0	0	0.0606959	0.367964	9.06427
1718	3	2017	2.85356	2.33333	10.781	10.9927	1	1	1	0.0542605	0.49943	9.38907
1719	3	2021	2.41659	2.37405	10.7652	10.9926	1	1	1	0.0559281	0.189891	9.76578
1720	3	2016	2.85106	1.5385	10.791	10.9901	1	1	1	0.0495244	0.568677	9.30973
1721	3	2018	2.79039	2.16995	10.772	10.9926	1	1	1	0.0570056	0.498079	9.48006
1722	3	2022	1.74859	1.78183	11.4405	11.1245	0	0	0	0.0538311	0.174475	10.0737
1723	3	2021	1.83256	1.77397	11.4395	11.1344	0	0	0	0.0514978	0.241527	10.0024
1724	3	2013	2.21713	1.85	10.9355	11.3772	0	0	0	0.0460165	0.388527	9.31587
1725	3	2017	2.21009	1.89424	11.3311	11.203	0	0	0	0.048388	0.399952	9.63613
1726	3	2018	2.15356	1.74681	11.4032	11.1802	0	0	0	0.0548312	0.431707	9.72687
1727	3	2012	2.00714	1.69444	10.9791	11.4452	0	0	0	0.0453488	0.370427	9.41987
1728	3	2014	2.16875	1.86351	10.7144	11.3231	0	0	0	0.0497297	0.507112	9.41075
1729	3	2016	2.19994	1.61784	11.0241	11.2311	0	0	0	0.0539881	0.569642	9.55775
1730	3	2020	1.9018	1.76556	11.4366	11.1467	0	0	0	0.0487567	0.245814	9.90753
1731	3	2019	2.05436	1.7565	11.428	11.1617	0	0	0	0.053613	0.312978	9.82984
1732	3	2015	2.17675	1.98676	10.8967	11.2918	0	0	0	0.0503685	0.480446	9.48494
1733	3	2015	2.37517	2.3875	10.7893	10.8942	1	0	0	0.07336	0.549244	9.45509
1734	3	2022	1.91067	2.2442	10.9077	10.8658	1	1	1	0.0546696	0.204047	10.0474
1735	3	2014	2.37075	2.15905	10.5945	10.884	1	0	0	0.0673063	0.560208	9.38
1736	3	2020	2.06558	2.2347	10.8971	10.8738	1	1	1	0.0523902	0.248626	9.87673
1737	3	2019	2.23594	2.2283	10.8846	10.8783	1	1	1	0.0553047	0.472896	9.79696
1738	3	2013	2.42779	2.05952	10.3439	10.8915	1	0	0	0.0678924	0.409689	9.27968
1739	3	2017	2.3979	2.10571	10.8211	10.888	1	1	1	0.0737178	0.541394	9.6073
1740	3	2012	2.17151	2.01524	10.1859	10.8953	1	0	0	0.0524989	0.414987	9.40129
1741	3	2021	1.99194	2.2399	10.9039	10.8697	1	1	1	0.0572561	0.264748	9.97469
1742	3	2016	2.38928	2.134	10.8149	10.8934	1	1	1	0.0669205	0.613347	9.52887
1743	3	2018	2.34091	2.2205	10.862	10.883	1	1	1	0.0519733	0.515746	9.69714
1744	3	2014	3.40788	1.84722	11.4295	10.923	0	0	0	0.0303215	0.749088	8.68457
1745	3	2012	3.49345	1.76471	11.4028	10.9538	0	0	0	0.0344557	0.572324	8.69115
1746	3	2016	3.34237	1.74706	11.4439	10.9558	0	0	0	0.0299734	0.661489	8.84376
1747	3	2015	3.37265	2.06882	11.4511	10.9726	0	0	0	0.027345	0.677127	8.75226
1748	3	2013	3.55357	1.79941	11.4001	10.9071	0	0	0	0.0357121	0.546063	8.59137
1749	3	2020	2.58572	2.12888	11.547	10.9571	0	0	0	0.0300624	0.155733	9.31308
1750	3	2017	3.28217	2.76167	11.5585	10.9564	0	0	0	0.0337944	0.584689	8.94311
1751	3	2022	2.36927	2.25724	11.5475	10.9572	0	0	0	0.0278114	0.168589	9.49912
1752	3	2021	2.49338	2.19212	11.5479	10.9572	0	0	0	0.032176	0.210132	9.41809
1753	3	2019	2.87385	2.06735	11.5493	10.9569	0	0	0	0.0312383	0.566975	9.19796
1754	3	2018	3.13656	2.00753	11.5434	10.9567	0	0	0	0.0314756	0.609873	9.06172
1755	3	2014	3.47182	1.28786	9.278	10.2624	0	0	0	0.0289096	0.491694	8.7167
1756	3	2017	3.24188	1.45727	10.5276	10.258	0	0	0	0.0366272	0.485113	8.97992
1757	3	2013	3.57995	1.22143	9.96801	10.2792	0	0	0	0.0305637	0.429472	8.62999
1758	3	2018	3.08966	1.14064	10.5295	10.2564	0	0	0	0.0327197	0.476575	9.09504
1759	3	2012	3.59075	1.14286	10.3107	10.3808	0	0	0	0.0299178	0.481216	8.71588
1760	3	2022	2.4405	1.13236	10.5296	10.2557	0	0	0	0.0318457	0.175263	9.51819
1761	3	2020	2.64607	1.13514	10.5296	10.2557	0	0	0	0.0318737	0.165329	9.34093
1762	3	2021	2.55138	1.1335	10.5296	10.2557	0	0	0	0.0382342	0.162014	9.44082
1763	3	2015	3.38129	1.33786	9.278	10.3017	0	0	0	0.0275278	0.491411	8.78905
1764	3	2019	2.88729	1.13743	10.5296	10.2559	0	0	0	0.0328014	0.412535	9.23044
1765	3	2016	3.29827	1.07571	10.0865	10.2629	0	0	0	0.0282917	0.500173	8.87878
1766	3	2018	1.72101	2.21515	11.4518	11.9144	0	0	0	0.0615511	0.50948	9.81515
1767	3	2022	1.54676	2.73206	11.4391	11.9144	0	0	0	0.0644926	0.229819	10.1575
1768	3	2014	1.73675	2.06208	11.3919	11.7784	0	0	0	0.0652115	0.557729	9.49175
1769	3	2021	1.5526	2.59256	11.4075	11.9144	0	0	0	0.0640535	0.310679	10.0973
1770	3	2013	1.7971	1.57321	10.9331	11.672	0	0	0	0.0592667	0.626334	9.36777
1771	3	2019	1.66709	2.33446	11.4012	11.9144	0	0	0	0.0631766	0.532382	9.91586
1772	3	2017	1.75137	1.98727	11.3926	11.9148	0	0	0	0.0596451	0.560591	9.72071
1773	3	2020	1.58127	2.46013	11.4444	11.9144	0	0	0	0.0630946	0.269614	10.0002
1774	3	2015	1.74319	1.54615	11.1563	11.9803	0	0	0	0.059547	0.617435	9.56871
1775	3	2012	1.65823	1.4875	11.287	11.653	0	0	0	0.0535898	0.597667	9.31902
1776	3	2016	1.76271	1.57115	11.4295	11.9121	0	0	0	0.0622048	0.557934	9.63822
1777	3	2017	1.90901	3.42308	10.8934	10.8592	0	0	0	0.0394937	0.70839	9.6326
1778	3	2018	1.87931	3.3395	10.7644	10.8589	0	0	0	0.0405353	0.717562	9.72245
1779	3	2020	1.72255	3.68593	10.7007	10.8588	0	0	0	0.0424846	0.263547	9.90113
1780	3	2015	1.91251	2.84857	11.1657	10.8777	0	0	0	0.0392171	0.606848	9.47593
1781	3	2021	1.68195	3.87221	10.6945	10.8588	0	0	0	0.0444017	0.166832	10.0001
1782	3	2019	1.81794	3.5085	10.7176	10.8588	0	0	0	0.0433345	0.679363	9.81864
1783	3	2022	1.65686	4.06779	10.6923	10.8588	0	0	0	0.0461268	0.141475	10.0696
1784	3	2016	1.91607	3.02857	11.1174	10.8608	0	0	0	0.0393938	0.661812	9.55102
1785	3	2014	1.92333	2.82143	11.0873	10.7316	0	0	0	0.0404501	0.648452	9.39798
1786	3	2012	2.04901	2.08667	10.1886	10.7267	0	0	0	0.0371136	0.518292	9.15768
1787	3	2013	1.98297	2.345	10.5187	10.7416	0	0	0	0.0395974	0.559561	9.27669
1788	3	2018	1.73178	4.03345	11.4105	11.491	0	0	0	0.0401645	0.726592	9.75086
1789	3	2016	1.78693	3.56515	11.2716	11.5468	0	0	0	0.0422268	0.852407	9.57394
1790	3	2019	1.66304	4.29145	11.4277	11.4794	0	0	0	0.0415748	0.694512	9.8534
1791	3	2020	1.57413	4.56588	11.4223	11.4728	0	0	0	0.0415187	0.347645	9.93499
1792	3	2021	1.53558	4.85779	11.424	11.4691	0	0	0	0.042769	0.228648	10.033
1793	3	2014	1.76884	3.20235	11.1568	11.4438	0	0	0	0.0436834	0.712412	9.4302
1794	3	2012	1.7937	2.5	9.50249	11.4107	0	0	0	0.0396319	0.410364	9.22237
1795	3	2017	1.76893	4.17	11.4651	11.5112	0	0	0	0.0413369	0.709269	9.65733
1796	3	2013	1.82868	2.78412	10.003	11.4008	0	0	0	0.041376	0.434966	9.30801
1797	3	2015	1.76882	3.20735	11.2713	11.6627	0	0	0	0.041016	0.742989	9.50532
1798	3	2022	1.52693	5.16827	11.4235	11.467	0	0	0	0.045881	0.0971062	10.097
1799	3	2019	1.99079	2.79967	8.99678	9.2873	0	0	0	0.0439965	0.412479	9.72406
1800	3	2012	2.21928	1.14286	8.6403	9.4008	0	0	0	0.0380045	0.433235	9.05696
1801	3	2014	2.11362	1.795	8.85367	9.16094	0	0	0	0.0421531	0.50123	9.29615
1802	3	2016	2.11357	2.26333	8.91825	9.33891	0	0	0	0.041222	0.505353	9.44636
1803	3	2021	1.84314	3.09483	8.99715	9.28887	0	0	0	0.0497448	0.291801	9.90279
1804	3	2020	1.87726	2.948	8.99715	9.33547	0	0	0	0.0424417	0.108246	9.80747
1805	3	2018	2.05418	2.65017	8.99256	9.33715	0	0	0	0.0421432	0.513773	9.62602
1806	3	2022	1.83098	3.23967	8.99715	9.33388	0	0	0	0.052722	0.231976	9.96199
1807	3	2017	2.09415	2.14286	8.94468	9.28554	0	0	0	0.0424757	0.51069	9.53068
1808	3	2015	2.09593	1.84167	8.94468	9.20493	0	0	0	0.041729	0.472533	9.37501
1809	3	2013	2.18894	1.41667	8.69951	9.15884	0	0	0	0.0397528	0.43468	9.17129
1810	3	2016	1.70016	3.95071	11.3698	11.5444	1	1	1	0.0355797	0.741559	9.63855
1811	3	2021	1.49526	4.27757	11.3844	11.5432	1	1	1	0.0389979	0.180206	10.083
1812	3	2018	1.66593	3.86054	11.3834	11.5432	1	1	1	0.0368183	0.645645	9.80538
1813	3	2013	1.77399	3.37931	11.0132	11.5272	1	0	0	0.0353613	0.644855	9.36152
1814	3	2014	1.71275	3.59036	11.0775	11.5369	1	0	0	0.0360534	0.620111	9.48463
1815	3	2019	1.61463	3.99618	11.3845	11.5432	1	1	1	0.0369286	0.628021	9.90434
1816	3	2017	1.68919	4.015	11.4295	11.5433	1	1	1	0.0354354	0.634489	9.7192
1817	3	2012	1.66253	3.13333	11.0248	11.5651	1	0	0	0.0353337	0.578982	9.31578
1818	3	2020	1.53708	4.13518	11.3844	11.5432	1	1	1	0.0376205	0.16527	9.98313
1819	3	2015	1.69855	3.64286	10.8657	11.5387	1	0	0	0.0328385	0.671247	9.56437
1820	3	2022	1.4646	4.42339	11.3844	11.5432	1	1	1	0.0396362	0.136384	10.1535
1821	3	2014	1.72405	2.91129	10.8967	11.3367	0	0	0	0.0401762	0.701491	9.48258
1822	3	2018	1.68789	2.89	10.9251	11.3561	0	0	0	0.0381794	0.671068	9.80698
1823	3	2015	1.71773	3.11067	10.8717	11.3382	0	0	0	0.040135	0.693322	9.56043
1824	3	2012	1.67222	2.54242	10.8551	11.3812	0	0	0	0.034978	0.733444	9.31596
1825	3	2016	1.72247	3.155	10.8908	11.3518	0	0	0	0.040686	0.731803	9.63463
1826	3	2013	1.78884	2.79097	10.833	11.3679	0	0	0	0.0406323	0.767074	9.35859
1827	3	2020	1.54972	2.89672	10.9292	11.3563	0	0	0	0.0370089	0.190553	9.98382
1828	3	2017	1.7161	3.21923	10.9449	11.3553	0	0	0	0.0386685	0.700171	9.71529
1829	3	2021	1.51866	2.89976	10.9297	11.3563	0	0	0	0.0377864	0.305135	10.0782
1830	3	2022	1.4973	2.90252	10.9295	11.3563	0	0	0	0.038645	0.169452	10.1412
1831	3	2019	1.63582	2.89348	10.9308	11.3563	0	0	0	0.037989	0.689711	9.90409
1832	3	2017	1.71439	4.10917	10.7642	10.6598	0	0	0	0.0385642	0.721921	9.68738
1833	3	2015	1.72707	4.03917	10.3289	10.6643	0	0	0	0.0313136	0.706907	9.52887
1834	3	2019	1.62524	5.18882	10.7979	10.6597	0	0	0	0.0400725	0.7336	9.87889
1835	3	2018	1.68002	4.82291	10.8051	10.6597	0	0	0	0.0415786	0.734703	9.78087
1836	3	2013	1.80165	3.535	9.72185	10.4378	0	0	0	0.0334184	0.624127	9.32972
1837	3	2022	1.5103	6.46055	10.799	10.6597	0	0	0	0.0449351	0.173048	10.1113
1838	3	2020	1.55004	5.58227	10.7992	10.6597	0	0	0	0.0394464	0.244166	9.95679
1839	3	2016	1.7271	3.94667	10.6871	10.6583	0	0	0	0.0346911	0.763836	9.60488
1840	3	2012	1.681	2.525	9.87457	10.3843	0	0	0	0.0309821	0.559805	9.26255
1841	3	2021	1.52608	6.00545	10.7989	10.6597	0	0	0	0.0421474	0.191911	10.0503
1842	3	2014	1.72874	3.91833	9.63828	10.5979	0	0	0	0.0359445	0.746987	9.45282
1843	3	2015	2.61963	1.954	10.8461	11.2546	0	0	0	0.0341137	0.902021	9.07131
1844	3	2021	2.20921	4.97522	10.8461	11.2127	0	0	0	0.0565687	0.247713	9.62212
1845	3	2017	2.60541	2.445	10.8461	11.2327	0	0	0	0.0339166	0.866792	9.23464
1846	3	2019	2.44974	1.84984	10.8461	11.2163	0	0	0	0.0330849	0.794424	9.43156
1847	3	2016	2.62223	2.0276	10.8461	11.1669	0	0	0	0.0369093	0.93992	9.14846
1848	3	2018	2.54632	1.895	10.8461	11.2018	0	0	0	0.0320023	0.866963	9.3299
1849	3	2014	2.62424	1.792	10.6919	11.2817	0	0	0	0.0359452	0.884132	8.98982
1850	3	2012	2.45579	1.38	10.676	11.2878	0	0	0	0.0378074	0.569148	8.84722
1851	3	2020	2.27694	4.12782	10.8461	11.2095	0	0	0	0.0457977	0.274179	9.51959
1852	3	2013	2.66874	1.584	10.6767	11.3944	0	0	0	0.0354169	0.522349	8.88682
1853	3	2022	2.15196	4.92278	10.8461	11.2112	0	0	0	0.0583328	0.0903586	9.70094
1854	3	2012	2.45732	0.894286	9.89998	11.525	0	0	0	0.0310574	0.457746	8.82055
1855	3	2018	2.51866	0.757771	10.07	11.5695	0	0	0	0.0321898	0.677691	9.3259
1856	3	2015	2.56842	1.08429	9.90349	11.5919	0	0	0	0.0324975	0.733234	9.07062
1857	3	2021	2.21904	2.6251	10.103	11.5695	0	0	0	0.0612131	0.212217	9.61347
1858	3	2014	2.57987	1.00286	10.0287	11.5593	0	0	0	0.0328898	0.807431	8.98807
1859	3	2013	2.61601	0.94	9.75649	11.5025	0	0	0	0.0326227	0.429204	8.88267
1860	3	2019	2.42325	0.750029	10.1139	11.5695	0	0	0	0.0332759	0.62719	9.42843
1861	3	2020	2.28924	1.89443	10.0938	11.5695	0	0	0	0.0481861	0.237527	9.51
1862	3	2022	2.16786	2.411	10.0988	11.5695	0	0	0	0.0582676	0.142164	9.69412
1863	3	2017	2.57482	0.9375	10.1659	11.5698	0	0	0	0.0335794	0.698239	9.23063
1864	3	2016	2.57953	1.14857	9.9988	11.568	0	0	0	0.0323138	0.823672	9.14634
1865	3	2019	2.68972	0.71141	10.331	12.1736	0	0	0	0.0382065	0.394963	9.4154
1866	3	2022	2.39728	1.20756	10.3294	12.163	0	0	0	0.0521985	0.112396	9.68371
1867	3	2021	2.46553	1.0867	10.3295	12.1733	0	0	0	0.0435812	0.149257	9.604
1868	3	2015	2.86028	0.901613	10.4439	12.1604	0	0	0	0.0389522	0.615023	9.049
1869	3	2018	2.81088	0.718377	10.3355	12.1625	0	0	0	0.0383344	0.442327	9.30837
1870	3	2016	2.87099	0.994754	10.3134	12.1622	0	0	0	0.0399637	0.614887	9.1287
1871	3	2013	2.93278	0.808197	10.1811	12.0775	0	0	0	0.0369268	0.348796	8.84607
1872	3	2014	2.86895	0.853871	10.2565	12.1151	0	0	0	0.0386332	0.659511	8.96073
1873	3	2012	2.76469	0.77541	10.2403	12.0529	0	0	0	0.035172	0.393776	8.77986
1874	3	2020	2.53855	1.97673	10.3298	12.1627	0	0	0	0.0645203	0.112381	9.49695
1875	3	2017	2.87093	0.790566	10.3524	12.1738	0	0	0	0.0392172	0.489977	9.21214
1876	3	2017	2.58918	2.31176	10.6581	10.7225	0	0	0	0.0328299	0.711141	9.15884
1877	3	2014	2.5585	1.94211	10.6132	10.6945	0	0	0	0.0323236	0.603019	8.91409
1878	3	2012	2.33962	1.64211	10.6132	10.6575	0	0	0	0.0296581	0.652433	8.77431
1879	3	2019	2.44849	2.23617	10.6581	10.7233	0	0	0	0.0348407	0.771603	9.36212
1880	3	2016	2.59387	2.26667	10.6904	10.7287	0	0	0	0.0324624	0.592074	9.07269
1881	3	2021	2.24121	4.116	10.6581	10.7234	0	0	0	0.0538811	0.233995	9.56269
1882	3	2013	2.59152	1.8	10.6132	10.7361	0	0	0	0.0321089	0.622298	8.80552
1883	3	2022	2.20005	3.78173	10.6581	10.7234	0	0	0	0.0529	0.126922	9.64608
1884	3	2020	2.30334	4.52344	10.6581	10.7234	0	0	0	0.0546391	0.257736	9.4547
1885	3	2018	2.54	2.21006	10.6581	10.7235	0	0	0	0.0333019	0.768259	9.25684
1886	3	2015	2.57028	2.01632	10.6904	10.7146	0	0	0	0.0331781	0.565168	8.99566
1887	3	2013	2.8901	1.18444	10.4497	11.5092	1	0	0	0.0361766	0.629344	8.78186
1888	3	2021	2.43431	1.46006	10.6373	11.661	1	1	1	0.056919	0.269091	9.533
1889	3	2012	2.62474	1.11111	10.4497	11.4246	1	0	0	0.0335678	0.625165	8.75416
1890	3	2019	2.67199	0.831706	10.6373	11.661	1	1	1	0.0413621	0.851098	9.33618
1891	3	2017	2.84895	1.02139	10.6373	11.661	1	1	1	0.0365584	0.758333	9.12935
1892	3	2015	2.84785	1.42857	10.6342	11.7803	1	0	0	0.035338	0.600348	8.96712
1893	3	2022	2.36051	1.62075	10.6373	11.661	1	1	1	0.0608266	0.0803888	9.61734
1894	3	2018	2.78961	0.910735	10.6373	11.661	1	1	1	0.0404989	0.788851	9.22828
1895	3	2016	2.85149	1.506	10.635	11.6681	1	1	1	0.0367116	0.626489	9.04594
1896	3	2014	2.8529	1.32861	10.4497	11.6286	1	0	0	0.0365096	0.612472	8.88738
1897	3	2020	2.52008	1.797	10.6373	11.661	1	1	1	0.0597854	0.250261	9.42327
1898	3	2021	2.21619	2.4427	10.9587	12.2851	0	0	0	0.0422873	0.218067	9.62688
1899	3	2022	2.16104	3.05395	10.9584	12.2851	0	0	0	0.0483452	0.0600911	9.70845
1900	3	2018	2.51471	1.55548	10.9607	12.2846	0	0	0	0.0391527	0.718381	9.32839
1901	3	2019	2.42428	1.68638	10.9598	12.2849	0	0	0	0.0401484	0.70433	9.43452
1902	3	2015	2.5688	1.42164	10.9411	12.2719	0	0	0	0.0382878	0.789328	9.07016
1903	3	2016	2.57558	1.43639	10.962	12.2817	0	0	0	0.0389862	0.830035	9.14783
1904	3	2012	2.42377	1.15667	10.7143	12.3114	0	0	0	0.0353227	0.433623	8.81715
1905	3	2014	2.57589	1.35361	10.909	12.2769	0	0	0	0.0424278	0.774137	8.98782
1906	3	2020	2.28191	4.3128	10.9592	12.2851	0	0	0	0.0653401	0.25251	9.52069
1907	3	2013	2.61815	1.14918	10.7989	12.305	0	0	0	0.0370694	0.378413	8.87989
1908	3	2017	2.57069	1.67755	10.962	12.2837	0	0	0	0.040105	0.70992	9.2322
1909	3	2015	2.98902	1.4	9.86267	11.1913	1	0	0	0.0341324	0.755914	8.90639
1910	3	2021	2.56538	2.44828	10.0123	11.2183	1	1	1	0.0399733	0.36888	9.47516
1911	3	2022	2.49937	2.8605	10.0122	11.2178	1	1	1	0.0423638	0.207292	9.56043
1912	3	2016	3.00577	1.55652	10.0287	11.2521	1	0	0	0.0347799	0.819741	8.98331
1913	3	2019	2.82153	1.76978	10.0137	11.2216	1	1	1	0.0359883	0.723665	9.27557
1914	3	2018	2.91889	1.69757	10.0199	11.226	1	1	1	0.0365386	0.758425	9.17118
1915	3	2017	2.98417	1.87	10.0519	11.2347	1	1	1	0.0360103	0.763435	9.07303
1916	3	2014	2.98152	1.3	9.72251	11.2156	1	0	0	0.03425	0.77111	8.82732
1917	3	2020	2.64117	3.85282	10.0125	11.2194	1	1	1	0.0487932	0.346873	9.36632
1918	3	2012	2.74203	1.1375	9.74853	11.1915	1	0	0	0.0313064	0.621193	8.69249
1919	3	2013	3.01106	1.2	9.72119	11.2381	1	0	0	0.0334379	0.611207	8.72388
1920	3	2018	2.68313	1.60448	11.6829	11.9319	0	0	0	0.0350179	0.802103	9.25033
1921	3	2014	2.75385	1.55833	11.9995	11.9575	0	0	0	0.0332769	0.895298	8.91005
1922	3	2019	2.58199	1.58387	11.6765	11.9325	0	0	0	0.0361874	0.880565	9.35548
1923	3	2020	2.41833	3.8334	11.6737	11.9326	0	0	0	0.05571	0.344131	9.43708
1924	3	2017	2.74319	1.71591	11.697	11.9302	0	0	0	0.0335375	0.955535	9.15588
1925	3	2013	2.80508	1.41837	11.1844	11.8454	0	0	0	0.0329457	0.679408	8.79604
1926	3	2012	2.55396	1.37184	10.946	11.9175	0	0	0	0.0318145	0.671733	8.76452
1927	3	2021	2.34441	10.8929	11.6724	11.9327	0	0	0	0.121314	0.368489	9.5423
1928	3	2015	2.75391	1.64592	12.0035	12.0129	0	0	0	0.0333296	0.842218	8.99343
1929	3	2022	2.27094	19.1305	11.6718	11.9327	0	0	0	0.202899	0.0776843	9.62483
1930	3	2016	2.76348	1.81042	11.8494	11.9242	0	0	0	0.033609	0.98816	9.06878
1931	3	2014	2.78565	1.93333	11.3926	11.7179	0	0	0	0.0362498	0.750803	8.82908
1932	3	2021	2.39574	4.8342	10.7111	11.7972	0	0	0	0.0578303	0.123966	9.46947
1933	3	2016	2.83685	2.33333	10.309	11.7994	0	0	0	0.0371553	0.778875	8.98319
1934	3	2015	2.80622	2.146	10.5276	11.77	0	0	0	0.0364427	0.783994	8.90788
1935	3	2017	2.46004	2.08	10.9796	11.7962	0	0	0	0.0361125	0.795894	9.21004
1936	3	2013	2.8086	1.8	10.2304	11.6764	0	0	0	0.0355582	0.659918	8.72583
1937	3	2018	2.7648	2.23714	10.5735	11.7985	0	0	0	0.0396988	0.801167	9.16555
1938	3	2020	2.46916	4.99536	10.674	11.7981	0	0	0	0.0593742	0.169678	9.36512
1939	3	2012	2.55357	1.73333	10.911	11.6716	0	0	0	0.0341923	0.66336	8.74989
1940	3	2019	2.66065	2.32376	10.7563	11.7969	0	0	0	0.0399472	0.786129	9.27162
1941	3	2022	2.34084	5.36579	10.6944	11.7978	0	0	0	0.0629452	0.0826451	9.55563
1942	3	2013	2.44944	1.83889	10.9785	12.0025	1	0	0	0.0367877	0.572537	8.88308
1943	3	2020	2.15401	2.82089	12.148	12.1455	1	1	1	0.0416964	0.27558	9.52705
1944	3	2017	2.41919	2.42857	11.5129	12.1517	1	1	1	0.0377059	0.748325	9.23766
1945	3	2012	2.22475	1.70378	10.9821	12.1283	1	0	0	0.0337754	0.598393	8.85352
1946	3	2019	2.29636	2.58358	12.0711	12.1458	1	1	1	0.0460998	0.764405	9.4409
1947	3	2018	2.37969	2.41998	11.8989	12.1471	1	1	1	0.0386176	0.752928	9.33291
1948	3	2015	2.41731	2.16467	10.9992	12.1952	1	0	0	0.035938	0.769805	9.07395
1949	3	2021	2.09379	3.01148	12.1823	12.1454	1	1	1	0.0442919	0.21039	9.63142
1950	3	2014	2.41291	2.00778	10.9971	12.0001	1	0	0	0.0378485	0.70683	8.99256
1951	3	2022	2.03549	3.21489	12.1976	12.1453	1	1	1	0.0463584	0.0806408	9.72035
1952	3	2016	2.43175	2.25689	11.0894	12.1683	1	0	0	0.0369867	0.69368	9.15155
1953	3	2020	2.10959	2.77039	10.5151	11.1926	0	0	0	0.0405197	0.171423	9.50807
1954	3	2019	2.26798	2.57489	10.5162	11.1952	0	0	0	0.0394919	0.64359	9.41548
1955	3	2017	2.39563	2.5	10.5294	11.1962	0	0	0	0.0398308	0.58626	9.20774
1956	3	2022	1.99412	3.20422	10.5147	11.193	0	0	0	0.0430165	0.0964952	9.70045
1957	3	2015	2.39724	2.11167	10.5276	11.2229	0	0	0	0.0416852	0.542476	9.04381
1958	3	2013	2.428	1.76667	9.0193	11.2076	0	0	0	0.0421571	0.626897	8.84966
1959	3	2012	2.21579	1.64722	8.22175	11.1719	0	0	0	0.0417895	0.626836	8.81552
1960	3	2021	2.06774	2.97983	10.5148	11.1947	0	0	0	0.0422923	0.156717	9.60878
1961	3	2016	2.40033	2.17556	10.5294	11.1906	0	0	0	0.0429052	0.56881	9.12369
1962	3	2014	2.39238	1.91833	10.3309	11.1782	0	0	0	0.0419297	0.544655	8.96137
1963	3	2018	2.35006	2.39244	10.5193	11.1918	0	0	0	0.0381292	0.605615	9.30574
1964	3	2017	1.91202	3.60811	11.4439	11.8169	0	0	0	0.0444168	0.687006	9.55436
1965	3	2020	1.70103	3.33215	11.914	11.8157	0	0	0	0.0441249	0.175664	9.84469
1966	3	2022	1.62132	3.32467	12.2253	11.8155	0	0	0	0.0495094	0.0962056	10.0307
1967	3	2014	1.91624	2.78275	10.6919	11.8135	0	0	0	0.0437177	0.579587	9.31713
1968	3	2012	1.77119	2.41925	10.4411	11.8058	0	0	0	0.0457502	0.499545	9.17967
1969	3	2016	1.92388	3.2915	11.2898	11.8177	0	0	0	0.0448174	0.658712	9.47109
1970	3	2013	1.94161	2.59575	10.5966	11.8074	0	0	0	0.0429256	0.441944	9.20884
1971	3	2018	1.8756	3.36823	11.601	11.8164	0	0	0	0.0445127	0.703629	9.65053
1972	3	2021	1.66561	3.32703	12.0699	11.8156	0	0	0	0.044891	0.181549	9.94453
1973	3	2019	1.81151	3.34344	11.7577	11.816	0	0	0	0.0446893	0.619335	9.75667
1974	3	2015	1.91496	3.07675	10.7579	11.8157	0	0	0	0.0443133	0.66006	9.39806
1975	3	2015	1.93098	2.33333	11.4659	11.5439	0	0	0	0.0485303	0.680613	9.3728
1976	3	2022	1.62493	2.40697	11.5106	11.4996	0	0	0	0.041147	0.142871	10.0008
1977	3	2014	1.91683	2.184	11.3737	11.5353	0	0	0	0.0461461	0.672412	9.29477
1978	3	2018	1.90904	2.40181	11.5071	11.4995	0	0	0	0.0419664	0.709232	9.62424
1979	3	2020	1.71634	2.48633	11.5105	11.4996	0	0	0	0.0432155	0.21267	9.82021
1980	3	2021	1.67578	2.4879	11.5106	11.4996	0	0	0	0.0456047	0.195746	9.91645
1981	3	2013	1.94273	2.13548	11.3737	11.5083	0	0	0	0.0438705	0.514648	9.18789
1982	3	2017	1.94616	2.41935	11.5501	11.4987	0	0	0	0.0412169	0.694778	9.52712
1983	3	2012	1.80856	1.77516	11.3788	11.4628	0	0	0	0.0415341	0.570954	9.12739
1984	3	2019	1.8421	2.40955	11.5109	11.4996	0	0	0	0.0412753	0.76737	9.73038
1985	3	2016	1.94471	2.34194	11.575	11.4755	0	0	0	0.0467219	0.655294	9.44478
1986	3	2012	2.15691	2.24278	9.95954	12.1703	0	0	0	0.0390811	0.474101	8.88114
1987	3	2021	2.01734	2.8691	12.5093	11.9784	0	0	0	0.0435721	0.171118	9.66422
1988	3	2015	2.33489	2.54538	12.3673	12.0226	0	0	0	0.043349	0.581823	9.10465
1989	3	2013	2.3727	2.30189	10.551	12.1008	0	0	0	0.0409087	0.448672	8.91395
1990	3	2018	2.29488	2.68046	12.4984	11.9783	0	0	0	0.0459274	0.64412	9.36298
1991	3	2019	2.21867	2.74652	12.5057	11.9784	0	0	0	0.0466491	0.634048	9.47001
1992	3	2022	1.94908	2.92573	12.5097	11.9784	0	0	0	0.0499175	0.0429593	9.75406
1993	3	2020	2.07143	2.80938	12.5083	11.9784	0	0	0	0.0465359	0.134709	9.5617
1994	3	2016	2.34501	2.57396	12.4239	11.9739	0	0	0	0.0438269	0.514263	9.18029
1995	3	2014	2.33068	2.38264	12.2078	12.0406	0	0	0	0.0435712	0.579248	9.02449
1996	3	2017	2.33516	2.77102	12.4786	11.9788	0	0	0	0.0464978	0.577042	9.26587
1997	3	2015	2.2389	2.53098	11.7865	11.7279	0	0	0	0.0415909	0.796716	9.15926
1998	3	2020	1.98128	3.18235	12.0315	11.7315	0	0	0	0.043457	0.275821	9.61287
1999	3	2018	2.2042	2.86215	12.0566	11.7324	0	0	0	0.0452239	0.752181	9.41507
[truncated: 20,056 more rows]
